# Supplementary material for: The impact of cognateness of word bases and suffixes on morpho-orthographic processing: A masked priming study with intermediate and high-proficiency Portuguese-English bilinguals
Source: PLoS One. 2018 Mar 12;13(3):e0193480. doi: 10.1371/journal.pone.0193480 (PMC5846768; doi:10.1371/journal.pone.0193480)
Supplement: S1 Dataset — (XLSX) [file pone.0193480.s002.xlsx]

## Sheet: LMM_Final
Participant	Age	Group	List	Condition	cognate effect	Base	Suffix	Relation	NR	Target	RT	ERROR
1	32	2	1	BNCSCrel1	2	B_NC	S_C	rel	1	play	515.33	0					Group 2 = Bilinguals intermediate
1	32	2	1	BNCSCrel2	2	B_NC	S_C	rel	2	fake	474.64	0					Group 1 = Bilinguals high
1	32	2	1	BNCSCrel3	2	B_NC	S_C	rel	3	defeat	686.76	0					Group 3 = Native speakers
1	32	2	1	BNCSCrel4	2	B_NC	S_C	rel	4	ravish	798.17	0
1	32	2	1	BNCSCrel5	2	B_NC	S_C	rel	5	sell		1
1	32	2	1	BNCSCrel6	2	B_NC	S_C	rel	6	jump	560.66	0					BNC=2
1	32	2	1	BNCSCrel7	2	B_NC	S_C	rel	7	pack	531.56	0					BC=1
1	32	2	1	BNCSCunr1	2	B_NC	S_C	unr	1	appraise	543.16	0
1	32	2	1	BNCSCunr2	2	B_NC	S_C	unr	2	read	596.69	0
1	32	2	1	BNCSCunr3	2	B_NC	S_C	unr	3	dream	514.3	0
1	32	2	1	BNCSCunr4	2	B_NC	S_C	unr	4	leaf	647.38	0
1	32	2	1	BNCSCunr5	2	B_NC	S_C	unr	5	stop	543.11	0
1	32	2	1	BNCSCunr6	2	B_NC	S_C	unr	6	broker	1103.98	0
1	32	2	1	BNCSCunr7	2	B_NC	S_C	unr	7	amuse	665.16	0
1	32	2	1	BNCSNCrel1	2	B_NC	S_NC	rel	1	state	615.83	0
1	32	2	1	BNCSNCrel2	2	B_NC	S_NC	rel	2	salute	799.46	0
1	32	2	1	BNCSNCrel3	2	B_NC	S_NC	rel	3	link	572.65	0
1	32	2	1	BNCSNCrel4	2	B_NC	S_NC	rel	4	blind	613.6	0
1	32	2	1	BNCSNCrel5	2	B_NC	S_NC	rel	5	thumb	589.43	0
1	32	2	1	BNCSNCrel6	2	B_NC	S_NC	rel	6	engage	529.4	0
1	32	2	1	BNCSNCrel7	2	B_NC	S_NC	rel	7	ash		1
1	32	2	1	BNCSNCunr1	2	B_NC	S_NC	unr	1	womanize		1
1	32	2	1	BNCSNCunr2	2	B_NC	S_NC	unr	2	fever	579.46	0
1	32	2	1	BNCSNCunr3	2	B_NC	S_NC	unr	3	nourish	704.9	0
1	32	2	1	BNCSNCunr4	2	B_NC	S_NC	unr	4	milk	720.85	0
1	32	2	1	BNCSNCunr5	2	B_NC	S_NC	unr	5	grade	746.82	0
1	32	2	1	BNCSNCunr6	2	B_NC	S_NC	unr	6	attain	728.59	0
1	32	2	1	BNCSNCunr7	2	B_NC	S_NC	unr	7	settle	767.21	0
1	32	2	1	BCSNCrel1	1	B_C	S_NC	rel	1	accuse	600.39	0
1	32	2	1	BCSNCrel2	1	B_C	S_NC	rel	2	doctor	497.69	0
1	32	2	1	BCSNCrel3	1	B_C	S_NC	rel	3	Rare	490.34	0
1	32	2	1	BCSNCrel4	1	B_C	S_NC	rel	4	honor	484.86	0
1	32	2	1	BCSNCrel5	1	B_C	S_NC	rel	5	define	565.93	0
1	32	2	1	BCSNCrel6	1	B_C	S_NC	rel	6	salt	745.12	0
1	32	2	1	BCSNCrel7	1	B_C	S_NC	rel	7	obvious	510.16	0
1	32	2	1	BCSNCunr1	1	B_C	S_NC	unr	1	Cruel	612.83	0
1	32	2	1	BCSNCunr2	1	B_C	S_NC	unr	2	dance	491.65	0
1	32	2	1	BCSNCunr3	1	B_C	S_NC	unr	3	relax	587.68	0
1	32	2	1	BCSNCunr4	1	B_C	S_NC	unr	4	observe	532.04	0
1	32	2	1	BCSNCunr5	1	B_C	S_NC	unr	5	simple	601.01	0
1	32	2	1	BCSNCunr6	1	B_C	S_NC	unr	6	Charm	683.7	0
1	32	2	1	BCSNCunr7	1	B_C	S_NC	unr	7	adapt	590.48	0
1	32	2	1	BCSCrel1	1	B_C	S_C	rel	1	repulse	505.25	0
1	32	2	1	BCSCrel2	1	B_C	S_C	rel	2	navigate	615.6	0
1	32	2	1	BCSCrel3	1	B_C	S_C	rel	3	penitent		0
1	32	2	1	BCSCrel4	1	B_C	S_C	rel	4	pass	554.34	0
1	32	2	1	BCSCrel5	1	B_C	S_C	rel	5	explode	538.73	0
1	32	2	1	BCSCrel6	1	B_C	S_C	rel	6	diverge	543.74	0
1	32	2	1	BCSCrel7	1	B_C	S_C	rel	7	preach	597.67	0
1	32	2	1	BCSCunr1	1	B_C	S_C	unr	1	race	512.74	0
1	32	2	1	BCSCunr2	1	B_C	S_C	unr	2	crystal	567.63	0
1	32	2	1	BCSCunr3	1	B_C	S_C	unr	3	gene	524.01	0
1	32	2	1	BCSCunr4	1	B_C	S_C	unr	4	assist	710.53	0
1	32	2	1	BCSCunr5	1	B_C	S_C	unr	5	function	634.17	0
1	32	2	1	BCSCunr6	1	B_C	S_C	unr	6	base	519.15	0
1	32	2	1	BCSCunr7	1	B_C	S_C	unr	7	art	573.41	0
2	23	1	1	BNCSCrel1	2	B_NC	S_C	rel	1	play	655.11	0
2	23	1	1	BNCSCrel2	2	B_NC	S_C	rel	2	fake	554.26	0
2	23	1	1	BNCSCrel3	2	B_NC	S_C	rel	3	defeat	743.39	0
2	23	1	1	BNCSCrel4	2	B_NC	S_C	rel	4	ravish		0
2	23	1	1	BNCSCrel5	2	B_NC	S_C	rel	5	sell	653.27	0
2	23	1	1	BNCSCrel6	2	B_NC	S_C	rel	6	jump	637.13	0
2	23	1	1	BNCSCrel7	2	B_NC	S_C	rel	7	pack	609.66	0
2	23	1	1	BNCSCunr1	2	B_NC	S_C	unr	1	appraise	691.8	0
2	23	1	1	BNCSCunr2	2	B_NC	S_C	unr	2	read	591.74	0
2	23	1	1	BNCSCunr3	2	B_NC	S_C	unr	3	dream	666.4	0
2	23	1	1	BNCSCunr4	2	B_NC	S_C	unr	4	leaf	1014.63	0
2	23	1	1	BNCSCunr5	2	B_NC	S_C	unr	5	stop	741.35	0
2	23	1	1	BNCSCunr6	2	B_NC	S_C	unr	6	broker	833.51	0
2	23	1	1	BNCSCunr7	2	B_NC	S_C	unr	7	amuse	777.07	0
2	23	1	1	BNCSNCrel1	2	B_NC	S_NC	rel	1	state	643.5	0
2	23	1	1	BNCSNCrel2	2	B_NC	S_NC	rel	2	salute	654.29	0
2	23	1	1	BNCSNCrel3	2	B_NC	S_NC	rel	3	link	740.13	0
2	23	1	1	BNCSNCrel4	2	B_NC	S_NC	rel	4	blind	630.07	0
2	23	1	1	BNCSNCrel5	2	B_NC	S_NC	rel	5	thumb	790.9	0
2	23	1	1	BNCSNCrel6	2	B_NC	S_NC	rel	6	engage	648.1	0
2	23	1	1	BNCSNCrel7	2	B_NC	S_NC	rel	7	ash	684.71	0
2	23	1	1	BNCSNCunr1	2	B_NC	S_NC	unr	1	womanize		0
2	23	1	1	BNCSNCunr2	2	B_NC	S_NC	unr	2	fever	775.97	0
2	23	1	1	BNCSNCunr3	2	B_NC	S_NC	unr	3	nourish		0
2	23	1	1	BNCSNCunr4	2	B_NC	S_NC	unr	4	milk	778.82	0
2	23	1	1	BNCSNCunr5	2	B_NC	S_NC	unr	5	grade	719.53	0
2	23	1	1	BNCSNCunr6	2	B_NC	S_NC	unr	6	attain		1
2	23	1	1	BNCSNCunr7	2	B_NC	S_NC	unr	7	settle	680.36	0
2	23	1	1	BCSNCrel1	1	B_C	S_NC	rel	1	accuse		0
2	23	1	1	BCSNCrel2	1	B_C	S_NC	rel	2	doctor	536.36	0
2	23	1	1	BCSNCrel3	1	B_C	S_NC	rel	3	Rare	606.93	0
2	23	1	1	BCSNCrel4	1	B_C	S_NC	rel	4	honor	763.98	0
2	23	1	1	BCSNCrel5	1	B_C	S_NC	rel	5	define		0
2	23	1	1	BCSNCrel6	1	B_C	S_NC	rel	6	salt	750.81	0
2	23	1	1	BCSNCrel7	1	B_C	S_NC	rel	7	obvious	731.19	0
2	23	1	1	BCSNCunr1	1	B_C	S_NC	unr	1	Cruel	585.3	0
2	23	1	1	BCSNCunr2	1	B_C	S_NC	unr	2	dance	708.11	0
2	23	1	1	BCSNCunr3	1	B_C	S_NC	unr	3	relax	662.77	0
2	23	1	1	BCSNCunr4	1	B_C	S_NC	unr	4	observe	907.78	0
2	23	1	1	BCSNCunr5	1	B_C	S_NC	unr	5	simple	581.43	0
2	23	1	1	BCSNCunr6	1	B_C	S_NC	unr	6	Charm	648.93	0
2	23	1	1	BCSNCunr7	1	B_C	S_NC	unr	7	adapt	748.17	0
2	23	1	1	BCSCrel1	1	B_C	S_C	rel	1	repulse	599.59	0
2	23	1	1	BCSCrel2	1	B_C	S_C	rel	2	navigate	659.46	0
2	23	1	1	BCSCrel3	1	B_C	S_C	rel	3	penitent		0
2	23	1	1	BCSCrel4	1	B_C	S_C	rel	4	pass	614.5	0
2	23	1	1	BCSCrel5	1	B_C	S_C	rel	5	explode	659.45	0
2	23	1	1	BCSCrel6	1	B_C	S_C	rel	6	diverge		0
2	23	1	1	BCSCrel7	1	B_C	S_C	rel	7	preach	832.92	0
2	23	1	1	BCSCunr1	1	B_C	S_C	unr	1	race	660.09	0
2	23	1	1	BCSCunr2	1	B_C	S_C	unr	2	crystal	848.78	0
2	23	1	1	BCSCunr3	1	B_C	S_C	unr	3	gene	845.31	0
2	23	1	1	BCSCunr4	1	B_C	S_C	unr	4	assist	729.11	0
2	23	1	1	BCSCunr5	1	B_C	S_C	unr	5	function		0
2	23	1	1	BCSCunr6	1	B_C	S_C	unr	6	base	716.03	0
2	23	1	1	BCSCunr7	1	B_C	S_C	unr	7	art	723.43	0
3	21	2	1	BNCSCrel1	2	B_NC	S_C	rel	1	play	552.87	0
3	21	2	1	BNCSCrel2	2	B_NC	S_C	rel	2	fake	684.4	0
3	21	2	1	BNCSCrel3	2	B_NC	S_C	rel	3	defeat		1
3	21	2	1	BNCSCrel4	2	B_NC	S_C	rel	4	ravish		0
3	21	2	1	BNCSCrel5	2	B_NC	S_C	rel	5	sell		1
3	21	2	1	BNCSCrel6	2	B_NC	S_C	rel	6	jump	579.79	0
3	21	2	1	BNCSCrel7	2	B_NC	S_C	rel	7	pack	873.97	0
3	21	2	1	BNCSCunr1	2	B_NC	S_C	unr	1	appraise		1
3	21	2	1	BNCSCunr2	2	B_NC	S_C	unr	2	read	613.77	0
3	21	2	1	BNCSCunr3	2	B_NC	S_C	unr	3	dream	568.89	0
3	21	2	1	BNCSCunr4	2	B_NC	S_C	unr	4	leaf		0
3	21	2	1	BNCSCunr5	2	B_NC	S_C	unr	5	stop	629.79	0
3	21	2	1	BNCSCunr6	2	B_NC	S_C	unr	6	broker		0
3	21	2	1	BNCSCunr7	2	B_NC	S_C	unr	7	amuse		1
3	21	2	1	BNCSNCrel1	2	B_NC	S_NC	rel	1	state	1096.1	0
3	21	2	1	BNCSNCrel2	2	B_NC	S_NC	rel	2	salute	782.39	0
3	21	2	1	BNCSNCrel3	2	B_NC	S_NC	rel	3	link	644.54	0
3	21	2	1	BNCSNCrel4	2	B_NC	S_NC	rel	4	blind	979.36	0
3	21	2	1	BNCSNCrel5	2	B_NC	S_NC	rel	5	thumb	1061.57	0
3	21	2	1	BNCSNCrel6	2	B_NC	S_NC	rel	6	engage		0
3	21	2	1	BNCSNCrel7	2	B_NC	S_NC	rel	7	ash		0
3	21	2	1	BNCSNCunr1	2	B_NC	S_NC	unr	1	womanize	1005.16	0
3	21	2	1	BNCSNCunr2	2	B_NC	S_NC	unr	2	fever		0
3	21	2	1	BNCSNCunr3	2	B_NC	S_NC	unr	3	nourish	692.83	0
3	21	2	1	BNCSNCunr4	2	B_NC	S_NC	unr	4	milk	625.46	0
3	21	2	1	BNCSNCunr5	2	B_NC	S_NC	unr	5	grade	920.32	0
3	21	2	1	BNCSNCunr6	2	B_NC	S_NC	unr	6	attain		0
3	21	2	1	BNCSNCunr7	2	B_NC	S_NC	unr	7	settle	1039.74	0
3	21	2	1	BCSNCrel1	1	B_C	S_NC	rel	1	accuse	587.88	0
3	21	2	1	BCSNCrel2	1	B_C	S_NC	rel	2	doctor	546.56	0
3	21	2	1	BCSNCrel3	1	B_C	S_NC	rel	3	Rare	649.04	0
3	21	2	1	BCSNCrel4	1	B_C	S_NC	rel	4	honor		1
3	21	2	1	BCSNCrel5	1	B_C	S_NC	rel	5	define	694.5	0
3	21	2	1	BCSNCrel6	1	B_C	S_NC	rel	6	salt	706.2	0
3	21	2	1	BCSNCrel7	1	B_C	S_NC	rel	7	obvious	651.42	0
3	21	2	1	BCSNCunr1	1	B_C	S_NC	unr	1	Cruel	686.49	0
3	21	2	1	BCSNCunr2	1	B_C	S_NC	unr	2	dance	650.72	0
3	21	2	1	BCSNCunr3	1	B_C	S_NC	unr	3	relax	658.17	0
3	21	2	1	BCSNCunr4	1	B_C	S_NC	unr	4	observe	609.4	0
3	21	2	1	BCSNCunr5	1	B_C	S_NC	unr	5	simple	588.59	0
3	21	2	1	BCSNCunr6	1	B_C	S_NC	unr	6	Charm	679.9	0
3	21	2	1	BCSNCunr7	1	B_C	S_NC	unr	7	adapt	690.74	0
3	21	2	1	BCSCrel1	1	B_C	S_C	rel	1	repulse	762.54	0
3	21	2	1	BCSCrel2	1	B_C	S_C	rel	2	navigate	794.69	0
3	21	2	1	BCSCrel3	1	B_C	S_C	rel	3	penitent		0
3	21	2	1	BCSCrel4	1	B_C	S_C	rel	4	pass	606.07	0
3	21	2	1	BCSCrel5	1	B_C	S_C	rel	5	explode	505.73	0
3	21	2	1	BCSCrel6	1	B_C	S_C	rel	6	diverge		0
3	21	2	1	BCSCrel7	1	B_C	S_C	rel	7	preach		0
3	21	2	1	BCSCunr1	1	B_C	S_C	unr	1	race	860.41	0
3	21	2	1	BCSCunr2	1	B_C	S_C	unr	2	crystal	763.29	0
3	21	2	1	BCSCunr3	1	B_C	S_C	unr	3	gene	688.49	0
3	21	2	1	BCSCunr4	1	B_C	S_C	unr	4	assist	661.07	0
3	21	2	1	BCSCunr5	1	B_C	S_C	unr	5	function	657.32	0
3	21	2	1	BCSCunr6	1	B_C	S_C	unr	6	base	749.39	0
3	21	2	1	BCSCunr7	1	B_C	S_C	unr	7	art	782.68	0
4	23	1	1	BNCSCrel1	2	B_NC	S_C	rel	1	play	608.09	0
4	23	1	1	BNCSCrel2	2	B_NC	S_C	rel	2	fake	645.47	0
4	23	1	1	BNCSCrel3	2	B_NC	S_C	rel	3	defeat	686	0
4	23	1	1	BNCSCrel4	2	B_NC	S_C	rel	4	ravish	911.52	0
4	23	1	1	BNCSCrel5	2	B_NC	S_C	rel	5	sell	925.16	0
4	23	1	1	BNCSCrel6	2	B_NC	S_C	rel	6	jump	581.74	0
4	23	1	1	BNCSCrel7	2	B_NC	S_C	rel	7	pack	578.08	0
4	23	1	1	BNCSCunr1	2	B_NC	S_C	unr	1	appraise	902.07	0
4	23	1	1	BNCSCunr2	2	B_NC	S_C	unr	2	read	487.96	0
4	23	1	1	BNCSCunr3	2	B_NC	S_C	unr	3	dream	564.15	0
4	23	1	1	BNCSCunr4	2	B_NC	S_C	unr	4	leaf	602.33	0
4	23	1	1	BNCSCunr5	2	B_NC	S_C	unr	5	stop	597.66	0
4	23	1	1	BNCSCunr6	2	B_NC	S_C	unr	6	broker	827.74	0
4	23	1	1	BNCSCunr7	2	B_NC	S_C	unr	7	amuse	626.8	0
4	23	1	1	BNCSNCrel1	2	B_NC	S_NC	rel	1	state	826.52	0
4	23	1	1	BNCSNCrel2	2	B_NC	S_NC	rel	2	salute	630.56	0
4	23	1	1	BNCSNCrel3	2	B_NC	S_NC	rel	3	link	556.49	0
4	23	1	1	BNCSNCrel4	2	B_NC	S_NC	rel	4	blind	580.65	0
4	23	1	1	BNCSNCrel5	2	B_NC	S_NC	rel	5	thumb	682.68	0
4	23	1	1	BNCSNCrel6	2	B_NC	S_NC	rel	6	engage	979.86	0
4	23	1	1	BNCSNCrel7	2	B_NC	S_NC	rel	7	ash	582.2	0
4	23	1	1	BNCSNCunr1	2	B_NC	S_NC	unr	1	womanize	946.9	0
4	23	1	1	BNCSNCunr2	2	B_NC	S_NC	unr	2	fever	661.6	0
4	23	1	1	BNCSNCunr3	2	B_NC	S_NC	unr	3	nourish	672.65	0
4	23	1	1	BNCSNCunr4	2	B_NC	S_NC	unr	4	milk	630.2	0
4	23	1	1	BNCSNCunr5	2	B_NC	S_NC	unr	5	grade		0
4	23	1	1	BNCSNCunr6	2	B_NC	S_NC	unr	6	attain		1
4	23	1	1	BNCSNCunr7	2	B_NC	S_NC	unr	7	settle	656.59	0
4	23	1	1	BCSNCrel1	1	B_C	S_NC	rel	1	accuse	602.57	0
4	23	1	1	BCSNCrel2	1	B_C	S_NC	rel	2	doctor	631.33	0
4	23	1	1	BCSNCrel3	1	B_C	S_NC	rel	3	Rare	556.52	0
4	23	1	1	BCSNCrel4	1	B_C	S_NC	rel	4	honor	568.08	0
4	23	1	1	BCSNCrel5	1	B_C	S_NC	rel	5	define	674.28	0
4	23	1	1	BCSNCrel6	1	B_C	S_NC	rel	6	salt	606.45	0
4	23	1	1	BCSNCrel7	1	B_C	S_NC	rel	7	obvious	621.14	0
4	23	1	1	BCSNCunr1	1	B_C	S_NC	unr	1	Cruel	575.42	0
4	23	1	1	BCSNCunr2	1	B_C	S_NC	unr	2	dance	615.6	0
4	23	1	1	BCSNCunr3	1	B_C	S_NC	unr	3	relax	614.98	0
4	23	1	1	BCSNCunr4	1	B_C	S_NC	unr	4	observe	669.03	0
4	23	1	1	BCSNCunr5	1	B_C	S_NC	unr	5	simple	521.79	0
4	23	1	1	BCSNCunr6	1	B_C	S_NC	unr	6	Charm	723.52	0
4	23	1	1	BCSNCunr7	1	B_C	S_NC	unr	7	adapt	693.17	0
4	23	1	1	BCSCrel1	1	B_C	S_C	rel	1	repulse	694.71	0
4	23	1	1	BCSCrel2	1	B_C	S_C	rel	2	navigate	543.49	0
4	23	1	1	BCSCrel3	1	B_C	S_C	rel	3	penitent	748.87	0
4	23	1	1	BCSCrel4	1	B_C	S_C	rel	4	pass	697.05	0
4	23	1	1	BCSCrel5	1	B_C	S_C	rel	5	explode	515.9	0
4	23	1	1	BCSCrel6	1	B_C	S_C	rel	6	diverge	803.04	0
4	23	1	1	BCSCrel7	1	B_C	S_C	rel	7	preach	628.07	0
4	23	1	1	BCSCunr1	1	B_C	S_C	unr	1	race	607.02	0
4	23	1	1	BCSCunr2	1	B_C	S_C	unr	2	crystal	679.42	0
4	23	1	1	BCSCunr3	1	B_C	S_C	unr	3	gene	844.19	0
4	23	1	1	BCSCunr4	1	B_C	S_C	unr	4	assist	1070.49	0
4	23	1	1	BCSCunr5	1	B_C	S_C	unr	5	function	648.4	0
4	23	1	1	BCSCunr6	1	B_C	S_C	unr	6	base	681	0
4	23	1	1	BCSCunr7	1	B_C	S_C	unr	7	art	667.63	0
5	27	1	1	BNCSCrel1	2	B_NC	S_C	rel	1	play	453.23	0
5	27	1	1	BNCSCrel2	2	B_NC	S_C	rel	2	fake	540.8	0
5	27	1	1	BNCSCrel3	2	B_NC	S_C	rel	3	defeat	845.91	0
5	27	1	1	BNCSCrel4	2	B_NC	S_C	rel	4	ravish		1
5	27	1	1	BNCSCrel5	2	B_NC	S_C	rel	5	sell	576.69	0
5	27	1	1	BNCSCrel6	2	B_NC	S_C	rel	6	jump	525.79	0
5	27	1	1	BNCSCrel7	2	B_NC	S_C	rel	7	pack	697.93	0
5	27	1	1	BNCSCunr1	2	B_NC	S_C	unr	1	appraise	720.58	0
5	27	1	1	BNCSCunr2	2	B_NC	S_C	unr	2	read	575.76	0
5	27	1	1	BNCSCunr3	2	B_NC	S_C	unr	3	dream	796.4	0
5	27	1	1	BNCSCunr4	2	B_NC	S_C	unr	4	leaf		1
5	27	1	1	BNCSCunr5	2	B_NC	S_C	unr	5	stop	538.74	0
5	27	1	1	BNCSCunr6	2	B_NC	S_C	unr	6	broker	989.3	0
5	27	1	1	BNCSCunr7	2	B_NC	S_C	unr	7	amuse	856.76	0
5	27	1	1	BNCSNCrel1	2	B_NC	S_NC	rel	1	state	527.25	0
5	27	1	1	BNCSNCrel2	2	B_NC	S_NC	rel	2	salute	916.69	0
5	27	1	1	BNCSNCrel3	2	B_NC	S_NC	rel	3	link	697.49	0
5	27	1	1	BNCSNCrel4	2	B_NC	S_NC	rel	4	blind	626.41	0
5	27	1	1	BNCSNCrel5	2	B_NC	S_NC	rel	5	thumb		0
5	27	1	1	BNCSNCrel6	2	B_NC	S_NC	rel	6	engage	668.41	0
5	27	1	1	BNCSNCrel7	2	B_NC	S_NC	rel	7	ash	811.26	0
5	27	1	1	BNCSNCunr1	2	B_NC	S_NC	unr	1	womanize	988.97	0
5	27	1	1	BNCSNCunr2	2	B_NC	S_NC	unr	2	fever	910.57	0
5	27	1	1	BNCSNCunr3	2	B_NC	S_NC	unr	3	nourish	783.69	0
5	27	1	1	BNCSNCunr4	2	B_NC	S_NC	unr	4	milk	623.13	0
5	27	1	1	BNCSNCunr5	2	B_NC	S_NC	unr	5	grade	608.98	0
5	27	1	1	BNCSNCunr6	2	B_NC	S_NC	unr	6	attain	818.23	0
5	27	1	1	BNCSNCunr7	2	B_NC	S_NC	unr	7	settle	807.25	0
5	27	1	1	BCSNCrel1	1	B_C	S_NC	rel	1	accuse	564.54	0
5	27	1	1	BCSNCrel2	1	B_C	S_NC	rel	2	doctor	529.17	0
5	27	1	1	BCSNCrel3	1	B_C	S_NC	rel	3	Rare	636.96	0
5	27	1	1	BCSNCrel4	1	B_C	S_NC	rel	4	honor	588.2	0
5	27	1	1	BCSNCrel5	1	B_C	S_NC	rel	5	define	628.84	0
5	27	1	1	BCSNCrel6	1	B_C	S_NC	rel	6	salt	535.4	0
5	27	1	1	BCSNCrel7	1	B_C	S_NC	rel	7	obvious	658.43	0
5	27	1	1	BCSNCunr1	1	B_C	S_NC	unr	1	Cruel	673.06	0
5	27	1	1	BCSNCunr2	1	B_C	S_NC	unr	2	dance	615.17	0
5	27	1	1	BCSNCunr3	1	B_C	S_NC	unr	3	relax	553.69	0
5	27	1	1	BCSNCunr4	1	B_C	S_NC	unr	4	observe	535.54	0
5	27	1	1	BCSNCunr5	1	B_C	S_NC	unr	5	simple	507.09	0
5	27	1	1	BCSNCunr6	1	B_C	S_NC	unr	6	Charm	556.7	0
5	27	1	1	BCSNCunr7	1	B_C	S_NC	unr	7	adapt	646.83	0
5	27	1	1	BCSCrel1	1	B_C	S_C	rel	1	repulse	921.43	0
5	27	1	1	BCSCrel2	1	B_C	S_C	rel	2	navigate	673.51	0
5	27	1	1	BCSCrel3	1	B_C	S_C	rel	3	penitent	830.82	0
5	27	1	1	BCSCrel4	1	B_C	S_C	rel	4	pass	605.56	0
5	27	1	1	BCSCrel5	1	B_C	S_C	rel	5	explode	467.47	0
5	27	1	1	BCSCrel6	1	B_C	S_C	rel	6	diverge	878.91	0
5	27	1	1	BCSCrel7	1	B_C	S_C	rel	7	preach	640.95	0
5	27	1	1	BCSCunr1	1	B_C	S_C	unr	1	race	578.08	0
5	27	1	1	BCSCunr2	1	B_C	S_C	unr	2	crystal	883.19	0
5	27	1	1	BCSCunr3	1	B_C	S_C	unr	3	gene	682.41	0
5	27	1	1	BCSCunr4	1	B_C	S_C	unr	4	assist	558.29	0
5	27	1	1	BCSCunr5	1	B_C	S_C	unr	5	function	634.97	0
5	27	1	1	BCSCunr6	1	B_C	S_C	unr	6	base	920.02	0
5	27	1	1	BCSCunr7	1	B_C	S_C	unr	7	art	564.76	0
6	25	1	1	BNCSCrel1	2	B_NC	S_C	rel	1	play	587.39	0
6	25	1	1	BNCSCrel2	2	B_NC	S_C	rel	2	fake	572.41	0
6	25	1	1	BNCSCrel3	2	B_NC	S_C	rel	3	defeat	968.44	0
6	25	1	1	BNCSCrel4	2	B_NC	S_C	rel	4	ravish		1
6	25	1	1	BNCSCrel5	2	B_NC	S_C	rel	5	sell		0
6	25	1	1	BNCSCrel6	2	B_NC	S_C	rel	6	jump	528.76	0
6	25	1	1	BNCSCrel7	2	B_NC	S_C	rel	7	pack	503.41	0
6	25	1	1	BNCSCunr1	2	B_NC	S_C	unr	1	appraise		1
6	25	1	1	BNCSCunr2	2	B_NC	S_C	unr	2	read	626.97	0
6	25	1	1	BNCSCunr3	2	B_NC	S_C	unr	3	dream	525.24	0
6	25	1	1	BNCSCunr4	2	B_NC	S_C	unr	4	leaf	924.16	0
6	25	1	1	BNCSCunr5	2	B_NC	S_C	unr	5	stop	611.48	0
6	25	1	1	BNCSCunr6	2	B_NC	S_C	unr	6	broker	628.54	0
6	25	1	1	BNCSCunr7	2	B_NC	S_C	unr	7	amuse		0
6	25	1	1	BNCSNCrel1	2	B_NC	S_NC	rel	1	state	549.69	0
6	25	1	1	BNCSNCrel2	2	B_NC	S_NC	rel	2	salute		0
6	25	1	1	BNCSNCrel3	2	B_NC	S_NC	rel	3	link	464.97	0
6	25	1	1	BNCSNCrel4	2	B_NC	S_NC	rel	4	blind	586.19	0
6	25	1	1	BNCSNCrel5	2	B_NC	S_NC	rel	5	thumb	884.21	0
6	25	1	1	BNCSNCrel6	2	B_NC	S_NC	rel	6	engage	808.55	0
6	25	1	1	BNCSNCrel7	2	B_NC	S_NC	rel	7	ash		1
6	25	1	1	BNCSNCunr1	2	B_NC	S_NC	unr	1	womanize		1
6	25	1	1	BNCSNCunr2	2	B_NC	S_NC	unr	2	fever	836.06	0
6	25	1	1	BNCSNCunr3	2	B_NC	S_NC	unr	3	nourish		0
6	25	1	1	BNCSNCunr4	2	B_NC	S_NC	unr	4	milk	625.46	0
6	25	1	1	BNCSNCunr5	2	B_NC	S_NC	unr	5	grade	704.92	0
6	25	1	1	BNCSNCunr6	2	B_NC	S_NC	unr	6	attain	986.22	0
6	25	1	1	BNCSNCunr7	2	B_NC	S_NC	unr	7	settle	827.49	0
6	25	1	1	BCSNCrel1	1	B_C	S_NC	rel	1	accuse	680.19	0
6	25	1	1	BCSNCrel2	1	B_C	S_NC	rel	2	doctor	533.5	0
6	25	1	1	BCSNCrel3	1	B_C	S_NC	rel	3	Rare	647.05	0
6	25	1	1	BCSNCrel4	1	B_C	S_NC	rel	4	honor	613.68	0
6	25	1	1	BCSNCrel5	1	B_C	S_NC	rel	5	define	798.69	0
6	25	1	1	BCSNCrel6	1	B_C	S_NC	rel	6	salt	528.1	0
6	25	1	1	BCSNCrel7	1	B_C	S_NC	rel	7	obvious	576.76	0
6	25	1	1	BCSNCunr1	1	B_C	S_NC	unr	1	Cruel	537.15	0
6	25	1	1	BCSNCunr2	1	B_C	S_NC	unr	2	dance	556.29	0
6	25	1	1	BCSNCunr3	1	B_C	S_NC	unr	3	relax	537.88	0
6	25	1	1	BCSNCunr4	1	B_C	S_NC	unr	4	observe	774.68	0
6	25	1	1	BCSNCunr5	1	B_C	S_NC	unr	5	simple	528.99	0
6	25	1	1	BCSNCunr6	1	B_C	S_NC	unr	6	Charm		0
6	25	1	1	BCSNCunr7	1	B_C	S_NC	unr	7	adapt	546.61	0
6	25	1	1	BCSCrel1	1	B_C	S_C	rel	1	repulse	604.88	0
6	25	1	1	BCSCrel2	1	B_C	S_C	rel	2	navigate	595.97	0
6	25	1	1	BCSCrel3	1	B_C	S_C	rel	3	penitent		0
6	25	1	1	BCSCrel4	1	B_C	S_C	rel	4	pass	576.61	0
6	25	1	1	BCSCrel5	1	B_C	S_C	rel	5	explode	597.7	0
6	25	1	1	BCSCrel6	1	B_C	S_C	rel	6	diverge	826.41	0
6	25	1	1	BCSCrel7	1	B_C	S_C	rel	7	preach		0
6	25	1	1	BCSCunr1	1	B_C	S_C	unr	1	race	639.7	0
6	25	1	1	BCSCunr2	1	B_C	S_C	unr	2	crystal		1
6	25	1	1	BCSCunr3	1	B_C	S_C	unr	3	gene	1079.94	0
6	25	1	1	BCSCunr4	1	B_C	S_C	unr	4	assist		0
6	25	1	1	BCSCunr5	1	B_C	S_C	unr	5	function	656.88	0
6	25	1	1	BCSCunr6	1	B_C	S_C	unr	6	base	699.93	0
6	25	1	1	BCSCunr7	1	B_C	S_C	unr	7	art	700.74	0
7	24	2	1	BNCSCrel1	2	B_NC	S_C	rel	1	play		1
7	24	2	1	BNCSCrel2	2	B_NC	S_C	rel	2	fake	723.75	0
7	24	2	1	BNCSCrel3	2	B_NC	S_C	rel	3	defeat		1
7	24	2	1	BNCSCrel4	2	B_NC	S_C	rel	4	ravish	726.98	0
7	24	2	1	BNCSCrel5	2	B_NC	S_C	rel	5	sell	554.19	0
7	24	2	1	BNCSCrel6	2	B_NC	S_C	rel	6	jump	938.42	0
7	24	2	1	BNCSCrel7	2	B_NC	S_C	rel	7	pack	842.2	0
7	24	2	1	BNCSCunr1	2	B_NC	S_C	unr	1	appraise	818.03	0
7	24	2	1	BNCSCunr2	2	B_NC	S_C	unr	2	read		0
7	24	2	1	BNCSCunr3	2	B_NC	S_C	unr	3	dream		1
7	24	2	1	BNCSCunr4	2	B_NC	S_C	unr	4	leaf		1
7	24	2	1	BNCSCunr5	2	B_NC	S_C	unr	5	stop	551.95	0
7	24	2	1	BNCSCunr6	2	B_NC	S_C	unr	6	broker	616.77	0
7	24	2	1	BNCSCunr7	2	B_NC	S_C	unr	7	amuse	673.11	0
7	24	2	1	BNCSNCrel1	2	B_NC	S_NC	rel	1	state	794.08	0
7	24	2	1	BNCSNCrel2	2	B_NC	S_NC	rel	2	salute	719.74	0
7	24	2	1	BNCSNCrel3	2	B_NC	S_NC	rel	3	link		0
7	24	2	1	BNCSNCrel4	2	B_NC	S_NC	rel	4	blind	735.21	0
7	24	2	1	BNCSNCrel5	2	B_NC	S_NC	rel	5	thumb		0
7	24	2	1	BNCSNCrel6	2	B_NC	S_NC	rel	6	engage		1
7	24	2	1	BNCSNCrel7	2	B_NC	S_NC	rel	7	ash		1
7	24	2	1	BNCSNCunr1	2	B_NC	S_NC	unr	1	womanize	522.56	0
7	24	2	1	BNCSNCunr2	2	B_NC	S_NC	unr	2	fever	845.63	0
7	24	2	1	BNCSNCunr3	2	B_NC	S_NC	unr	3	nourish	490.81	0
7	24	2	1	BNCSNCunr4	2	B_NC	S_NC	unr	4	milk	772.01	0
7	24	2	1	BNCSNCunr5	2	B_NC	S_NC	unr	5	grade	575.22	0
7	24	2	1	BNCSNCunr6	2	B_NC	S_NC	unr	6	attain	610.21	0
7	24	2	1	BNCSNCunr7	2	B_NC	S_NC	unr	7	settle	939.32	0
7	24	2	1	BCSNCrel1	1	B_C	S_NC	rel	1	accuse	631.99	0
7	24	2	1	BCSNCrel2	1	B_C	S_NC	rel	2	doctor	671.88	0
7	24	2	1	BCSNCrel3	1	B_C	S_NC	rel	3	Rare		1
7	24	2	1	BCSNCrel4	1	B_C	S_NC	rel	4	honor	681.15	0
7	24	2	1	BCSNCrel5	1	B_C	S_NC	rel	5	define	631.12	0
7	24	2	1	BCSNCrel6	1	B_C	S_NC	rel	6	salt		1
7	24	2	1	BCSNCrel7	1	B_C	S_NC	rel	7	obvious		1
7	24	2	1	BCSNCunr1	1	B_C	S_NC	unr	1	Cruel	540	0
7	24	2	1	BCSNCunr2	1	B_C	S_NC	unr	2	dance	870.55	0
7	24	2	1	BCSNCunr3	1	B_C	S_NC	unr	3	relax	828.39	0
7	24	2	1	BCSNCunr4	1	B_C	S_NC	unr	4	observe		1
7	24	2	1	BCSNCunr5	1	B_C	S_NC	unr	5	simple		1
7	24	2	1	BCSNCunr6	1	B_C	S_NC	unr	6	Charm	661.78	0
7	24	2	1	BCSNCunr7	1	B_C	S_NC	unr	7	adapt	819.7	0
7	24	2	1	BCSCrel1	1	B_C	S_C	rel	1	repulse		1
7	24	2	1	BCSCrel2	1	B_C	S_C	rel	2	navigate		1
7	24	2	1	BCSCrel3	1	B_C	S_C	rel	3	penitent	738.79	0
7	24	2	1	BCSCrel4	1	B_C	S_C	rel	4	pass		1
7	24	2	1	BCSCrel5	1	B_C	S_C	rel	5	explode	573.49	0
7	24	2	1	BCSCrel6	1	B_C	S_C	rel	6	diverge	1004.32	0
7	24	2	1	BCSCrel7	1	B_C	S_C	rel	7	preach	506.63	0
7	24	2	1	BCSCunr1	1	B_C	S_C	unr	1	race	865.69	0
7	24	2	1	BCSCunr2	1	B_C	S_C	unr	2	crystal	641.8	0
7	24	2	1	BCSCunr3	1	B_C	S_C	unr	3	gene	586.31	0
7	24	2	1	BCSCunr4	1	B_C	S_C	unr	4	assist	636.57	0
7	24	2	1	BCSCunr5	1	B_C	S_C	unr	5	function	997.56	0
7	24	2	1	BCSCunr6	1	B_C	S_C	unr	6	base		1
7	24	2	1	BCSCunr7	1	B_C	S_C	unr	7	art	799.01	0
8	22	2	1	BNCSCrel1	2	B_NC	S_C	rel	1	play	671.75	0
8	22	2	1	BNCSCrel2	2	B_NC	S_C	rel	2	fake	632.1	0
8	22	2	1	BNCSCrel3	2	B_NC	S_C	rel	3	defeat	734.44	0
8	22	2	1	BNCSCrel4	2	B_NC	S_C	rel	4	ravish		1
8	22	2	1	BNCSCrel5	2	B_NC	S_C	rel	5	sell		1
8	22	2	1	BNCSCrel6	2	B_NC	S_C	rel	6	jump	564.04	0
8	22	2	1	BNCSCrel7	2	B_NC	S_C	rel	7	pack		1
8	22	2	1	BNCSCunr1	2	B_NC	S_C	unr	1	appraise		0
8	22	2	1	BNCSCunr2	2	B_NC	S_C	unr	2	read	1091.98	0
8	22	2	1	BNCSCunr3	2	B_NC	S_C	unr	3	dream	674.52	0
8	22	2	1	BNCSCunr4	2	B_NC	S_C	unr	4	leaf		1
8	22	2	1	BNCSCunr5	2	B_NC	S_C	unr	5	stop	633.75	0
8	22	2	1	BNCSCunr6	2	B_NC	S_C	unr	6	broker		0
8	22	2	1	BNCSCunr7	2	B_NC	S_C	unr	7	amuse	1026.41	0
8	22	2	1	BNCSNCrel1	2	B_NC	S_NC	rel	1	state	1068.13	0
8	22	2	1	BNCSNCrel2	2	B_NC	S_NC	rel	2	salute	773.86	0
8	22	2	1	BNCSNCrel3	2	B_NC	S_NC	rel	3	link	707.97	0
8	22	2	1	BNCSNCrel4	2	B_NC	S_NC	rel	4	blind	703.35	0
8	22	2	1	BNCSNCrel5	2	B_NC	S_NC	rel	5	thumb		1
8	22	2	1	BNCSNCrel6	2	B_NC	S_NC	rel	6	engage	715.81	0
8	22	2	1	BNCSNCrel7	2	B_NC	S_NC	rel	7	ash		1
8	22	2	1	BNCSNCunr1	2	B_NC	S_NC	unr	1	womanize		0
8	22	2	1	BNCSNCunr2	2	B_NC	S_NC	unr	2	fever	1107.17	0
8	22	2	1	BNCSNCunr3	2	B_NC	S_NC	unr	3	nourish		1
8	22	2	1	BNCSNCunr4	2	B_NC	S_NC	unr	4	milk	837.71	0
8	22	2	1	BNCSNCunr5	2	B_NC	S_NC	unr	5	grade	732.21	0
8	22	2	1	BNCSNCunr6	2	B_NC	S_NC	unr	6	attain	1047.29	0
8	22	2	1	BNCSNCunr7	2	B_NC	S_NC	unr	7	settle	874.43	0
8	22	2	1	BCSNCrel1	1	B_C	S_NC	rel	1	accuse		0
8	22	2	1	BCSNCrel2	1	B_C	S_NC	rel	2	doctor	647.89	0
8	22	2	1	BCSNCrel3	1	B_C	S_NC	rel	3	Rare		0
8	22	2	1	BCSNCrel4	1	B_C	S_NC	rel	4	honor	694.09	0
8	22	2	1	BCSNCrel5	1	B_C	S_NC	rel	5	define	680.28	0
8	22	2	1	BCSNCrel6	1	B_C	S_NC	rel	6	salt		0
8	22	2	1	BCSNCrel7	1	B_C	S_NC	rel	7	obvious	762.25	0
8	22	2	1	BCSNCunr1	1	B_C	S_NC	unr	1	Cruel	671.09	0
8	22	2	1	BCSNCunr2	1	B_C	S_NC	unr	2	dance	745.48	0
8	22	2	1	BCSNCunr3	1	B_C	S_NC	unr	3	relax	694.96	0
8	22	2	1	BCSNCunr4	1	B_C	S_NC	unr	4	observe	805.6	0
8	22	2	1	BCSNCunr5	1	B_C	S_NC	unr	5	simple	666.6	0
8	22	2	1	BCSNCunr6	1	B_C	S_NC	unr	6	Charm	772.88	0
8	22	2	1	BCSNCunr7	1	B_C	S_NC	unr	7	adapt		0
8	22	2	1	BCSCrel1	1	B_C	S_C	rel	1	repulse	742.22	0
8	22	2	1	BCSCrel2	1	B_C	S_C	rel	2	navigate	1073.93	0
8	22	2	1	BCSCrel3	1	B_C	S_C	rel	3	penitent		0
8	22	2	1	BCSCrel4	1	B_C	S_C	rel	4	pass	757.61	0
8	22	2	1	BCSCrel5	1	B_C	S_C	rel	5	explode		0
8	22	2	1	BCSCrel6	1	B_C	S_C	rel	6	diverge	865.7	0
8	22	2	1	BCSCrel7	1	B_C	S_C	rel	7	preach		0
8	22	2	1	BCSCunr1	1	B_C	S_C	unr	1	race	903.82	0
8	22	2	1	BCSCunr2	1	B_C	S_C	unr	2	crystal	1008.55	0
8	22	2	1	BCSCunr3	1	B_C	S_C	unr	3	gene	786.49	0
8	22	2	1	BCSCunr4	1	B_C	S_C	unr	4	assist	921.28	0
8	22	2	1	BCSCunr5	1	B_C	S_C	unr	5	function	901.65	0
8	22	2	1	BCSCunr6	1	B_C	S_C	unr	6	base	948.39	0
8	22	2	1	BCSCunr7	1	B_C	S_C	unr	7	art	720.83	0
9	22	1	1	BNCSCrel1	2	B_NC	S_C	rel	1	play	546.65	0
9	22	1	1	BNCSCrel2	2	B_NC	S_C	rel	2	fake	508.5	0
9	22	1	1	BNCSCrel3	2	B_NC	S_C	rel	3	defeat	608.59	0
9	22	1	1	BNCSCrel4	2	B_NC	S_C	rel	4	ravish	740.02	0
9	22	1	1	BNCSCrel5	2	B_NC	S_C	rel	5	sell	629.96	0
9	22	1	1	BNCSCrel6	2	B_NC	S_C	rel	6	jump	609.09	0
9	22	1	1	BNCSCrel7	2	B_NC	S_C	rel	7	pack	503.55	0
9	22	1	1	BNCSCunr1	2	B_NC	S_C	unr	1	appraise	619.54	0
9	22	1	1	BNCSCunr2	2	B_NC	S_C	unr	2	read	586.55	0
9	22	1	1	BNCSCunr3	2	B_NC	S_C	unr	3	dream	650.45	0
9	22	1	1	BNCSCunr4	2	B_NC	S_C	unr	4	leaf	717.64	0
9	22	1	1	BNCSCunr5	2	B_NC	S_C	unr	5	stop	603.57	0
9	22	1	1	BNCSCunr6	2	B_NC	S_C	unr	6	broker	792.77	0
9	22	1	1	BNCSCunr7	2	B_NC	S_C	unr	7	amuse		1
9	22	1	1	BNCSNCrel1	2	B_NC	S_NC	rel	1	state	512.06	0
9	22	1	1	BNCSNCrel2	2	B_NC	S_NC	rel	2	salute	708.66	0
9	22	1	1	BNCSNCrel3	2	B_NC	S_NC	rel	3	link	756.79	0
9	22	1	1	BNCSNCrel4	2	B_NC	S_NC	rel	4	blind	596.58	0
9	22	1	1	BNCSNCrel5	2	B_NC	S_NC	rel	5	thumb	821.31	0
9	22	1	1	BNCSNCrel6	2	B_NC	S_NC	rel	6	engage	588.93	0
9	22	1	1	BNCSNCrel7	2	B_NC	S_NC	rel	7	ash	727.18	0
9	22	1	1	BNCSNCunr1	2	B_NC	S_NC	unr	1	womanize	865.98	0
9	22	1	1	BNCSNCunr2	2	B_NC	S_NC	unr	2	fever	690.93	0
9	22	1	1	BNCSNCunr3	2	B_NC	S_NC	unr	3	nourish	672.48	0
9	22	1	1	BNCSNCunr4	2	B_NC	S_NC	unr	4	milk	635.19	0
9	22	1	1	BNCSNCunr5	2	B_NC	S_NC	unr	5	grade	646.29	0
9	22	1	1	BNCSNCunr6	2	B_NC	S_NC	unr	6	attain	835.54	0
9	22	1	1	BNCSNCunr7	2	B_NC	S_NC	unr	7	settle	641.29	0
9	22	1	1	BCSNCrel1	1	B_C	S_NC	rel	1	accuse	601.59	0
9	22	1	1	BCSNCrel2	1	B_C	S_NC	rel	2	doctor	533.07	0
9	22	1	1	BCSNCrel3	1	B_C	S_NC	rel	3	Rare	498.41	0
9	22	1	1	BCSNCrel4	1	B_C	S_NC	rel	4	honor	525.65	0
9	22	1	1	BCSNCrel5	1	B_C	S_NC	rel	5	define	588.06	0
9	22	1	1	BCSNCrel6	1	B_C	S_NC	rel	6	salt	658.67	0
9	22	1	1	BCSNCrel7	1	B_C	S_NC	rel	7	obvious		0
9	22	1	1	BCSNCunr1	1	B_C	S_NC	unr	1	Cruel	768.53	0
9	22	1	1	BCSNCunr2	1	B_C	S_NC	unr	2	dance	576.46	0
9	22	1	1	BCSNCunr3	1	B_C	S_NC	unr	3	relax	504.65	0
9	22	1	1	BCSNCunr4	1	B_C	S_NC	unr	4	observe	596.93	0
9	22	1	1	BCSNCunr5	1	B_C	S_NC	unr	5	simple	517.51	0
9	22	1	1	BCSNCunr6	1	B_C	S_NC	unr	6	Charm	661.13	0
9	22	1	1	BCSNCunr7	1	B_C	S_NC	unr	7	adapt	609.94	0
9	22	1	1	BCSCrel1	1	B_C	S_C	rel	1	repulse	783.74	0
9	22	1	1	BCSCrel2	1	B_C	S_C	rel	2	navigate	584.48	0
9	22	1	1	BCSCrel3	1	B_C	S_C	rel	3	penitent		1
9	22	1	1	BCSCrel4	1	B_C	S_C	rel	4	pass	655.9	0
9	22	1	1	BCSCrel5	1	B_C	S_C	rel	5	explode	589.92	0
9	22	1	1	BCSCrel6	1	B_C	S_C	rel	6	diverge	854.08	0
9	22	1	1	BCSCrel7	1	B_C	S_C	rel	7	preach	549.93	0
9	22	1	1	BCSCunr1	1	B_C	S_C	unr	1	race	525.05	0
9	22	1	1	BCSCunr2	1	B_C	S_C	unr	2	crystal	716.66	0
9	22	1	1	BCSCunr3	1	B_C	S_C	unr	3	gene	705.57	0
9	22	1	1	BCSCunr4	1	B_C	S_C	unr	4	assist	692.74	0
9	22	1	1	BCSCunr5	1	B_C	S_C	unr	5	function	637.78	0
9	22	1	1	BCSCunr6	1	B_C	S_C	unr	6	base	610.88	0
9	22	1	1	BCSCunr7	1	B_C	S_C	unr	7	art	693.33	0
10	22	1	1	BNCSCrel1	2	B_NC	S_C	rel	1	play	551.55	0
10	22	1	1	BNCSCrel2	2	B_NC	S_C	rel	2	fake	542.36	0
10	22	1	1	BNCSCrel3	2	B_NC	S_C	rel	3	defeat	920.15	0
10	22	1	1	BNCSCrel4	2	B_NC	S_C	rel	4	ravish		1
10	22	1	1	BNCSCrel5	2	B_NC	S_C	rel	5	sell	862.14	0
10	22	1	1	BNCSCrel6	2	B_NC	S_C	rel	6	jump	602.5	0
10	22	1	1	BNCSCrel7	2	B_NC	S_C	rel	7	pack	567	0
10	22	1	1	BNCSCunr1	2	B_NC	S_C	unr	1	appraise		1
10	22	1	1	BNCSCunr2	2	B_NC	S_C	unr	2	read	581.67	0
10	22	1	1	BNCSCunr3	2	B_NC	S_C	unr	3	dream	576.97	0
10	22	1	1	BNCSCunr4	2	B_NC	S_C	unr	4	leaf	710.26	0
10	22	1	1	BNCSCunr5	2	B_NC	S_C	unr	5	stop	574.99	0
10	22	1	1	BNCSCunr6	2	B_NC	S_C	unr	6	broker		1
10	22	1	1	BNCSCunr7	2	B_NC	S_C	unr	7	amuse		1
10	22	1	1	BNCSNCrel1	2	B_NC	S_NC	rel	1	state	484.18	0
10	22	1	1	BNCSNCrel2	2	B_NC	S_NC	rel	2	salute		0
10	22	1	1	BNCSNCrel3	2	B_NC	S_NC	rel	3	link	559.81	0
10	22	1	1	BNCSNCrel4	2	B_NC	S_NC	rel	4	blind	660.73	0
10	22	1	1	BNCSNCrel5	2	B_NC	S_NC	rel	5	thumb		1
10	22	1	1	BNCSNCrel6	2	B_NC	S_NC	rel	6	engage		0
10	22	1	1	BNCSNCrel7	2	B_NC	S_NC	rel	7	ash	943.24	0
10	22	1	1	BNCSNCunr1	2	B_NC	S_NC	unr	1	womanize		1
10	22	1	1	BNCSNCunr2	2	B_NC	S_NC	unr	2	fever		1
10	22	1	1	BNCSNCunr3	2	B_NC	S_NC	unr	3	nourish		1
10	22	1	1	BNCSNCunr4	2	B_NC	S_NC	unr	4	milk	842.21	0
10	22	1	1	BNCSNCunr5	2	B_NC	S_NC	unr	5	grade	664.38	0
10	22	1	1	BNCSNCunr6	2	B_NC	S_NC	unr	6	attain		1
10	22	1	1	BNCSNCunr7	2	B_NC	S_NC	unr	7	settle		1
10	22	1	1	BCSNCrel1	1	B_C	S_NC	rel	1	accuse	632.2	0
10	22	1	1	BCSNCrel2	1	B_C	S_NC	rel	2	doctor	831.33	0
10	22	1	1	BCSNCrel3	1	B_C	S_NC	rel	3	Rare	559.06	0
10	22	1	1	BCSNCrel4	1	B_C	S_NC	rel	4	honor		1
10	22	1	1	BCSNCrel5	1	B_C	S_NC	rel	5	define	597.52	0
10	22	1	1	BCSNCrel6	1	B_C	S_NC	rel	6	salt	772.48	0
10	22	1	1	BCSNCrel7	1	B_C	S_NC	rel	7	obvious		0
10	22	1	1	BCSNCunr1	1	B_C	S_NC	unr	1	Cruel		1
10	22	1	1	BCSNCunr2	1	B_C	S_NC	unr	2	dance	591.72	0
10	22	1	1	BCSNCunr3	1	B_C	S_NC	unr	3	relax	729.6	0
10	22	1	1	BCSNCunr4	1	B_C	S_NC	unr	4	observe	660.27	0
10	22	1	1	BCSNCunr5	1	B_C	S_NC	unr	5	simple		0
10	22	1	1	BCSNCunr6	1	B_C	S_NC	unr	6	Charm	668.87	0
10	22	1	1	BCSNCunr7	1	B_C	S_NC	unr	7	adapt		1
10	22	1	1	BCSCrel1	1	B_C	S_C	rel	1	repulse	643.72	0
10	22	1	1	BCSCrel2	1	B_C	S_C	rel	2	navigate	587.14	0
10	22	1	1	BCSCrel3	1	B_C	S_C	rel	3	penitent		0
10	22	1	1	BCSCrel4	1	B_C	S_C	rel	4	pass	601.26	0
10	22	1	1	BCSCrel5	1	B_C	S_C	rel	5	explode	569.43	0
10	22	1	1	BCSCrel6	1	B_C	S_C	rel	6	diverge	657.4	0
10	22	1	1	BCSCrel7	1	B_C	S_C	rel	7	preach	752.86	0
10	22	1	1	BCSCunr1	1	B_C	S_C	unr	1	race	1013.98	0
10	22	1	1	BCSCunr2	1	B_C	S_C	unr	2	crystal	612.49	0
10	22	1	1	BCSCunr3	1	B_C	S_C	unr	3	gene	636.5	0
10	22	1	1	BCSCunr4	1	B_C	S_C	unr	4	assist	1031.46	0
10	22	1	1	BCSCunr5	1	B_C	S_C	unr	5	function	702.47	0
10	22	1	1	BCSCunr6	1	B_C	S_C	unr	6	base	598.49	0
10	22	1	1	BCSCunr7	1	B_C	S_C	unr	7	art		0
11	22	2	1	BNCSCrel1	2	B_NC	S_C	rel	1	play	582.97	0
11	22	2	1	BNCSCrel2	2	B_NC	S_C	rel	2	fake	570.5	0
11	22	2	1	BNCSCrel3	2	B_NC	S_C	rel	3	defeat	791.54	0
11	22	2	1	BNCSCrel4	2	B_NC	S_C	rel	4	ravish	582.45	0
11	22	2	1	BNCSCrel5	2	B_NC	S_C	rel	5	sell	630.57	0
11	22	2	1	BNCSCrel6	2	B_NC	S_C	rel	6	jump	574.64	0
11	22	2	1	BNCSCrel7	2	B_NC	S_C	rel	7	pack	559.88	0
11	22	2	1	BNCSCunr1	2	B_NC	S_C	unr	1	appraise	668.02	0
11	22	2	1	BNCSCunr2	2	B_NC	S_C	unr	2	read	692.27	0
11	22	2	1	BNCSCunr3	2	B_NC	S_C	unr	3	dream	718.05	0
11	22	2	1	BNCSCunr4	2	B_NC	S_C	unr	4	leaf		0
11	22	2	1	BNCSCunr5	2	B_NC	S_C	unr	5	stop	560.35	0
11	22	2	1	BNCSCunr6	2	B_NC	S_C	unr	6	broker		1
11	22	2	1	BNCSCunr7	2	B_NC	S_C	unr	7	amuse	684.3	0
11	22	2	1	BNCSNCrel1	2	B_NC	S_NC	rel	1	state	625.62	0
11	22	2	1	BNCSNCrel2	2	B_NC	S_NC	rel	2	salute	620.39	0
11	22	2	1	BNCSNCrel3	2	B_NC	S_NC	rel	3	link	572.32	0
11	22	2	1	BNCSNCrel4	2	B_NC	S_NC	rel	4	blind	624.99	0
11	22	2	1	BNCSNCrel5	2	B_NC	S_NC	rel	5	thumb	1127.63	0
11	22	2	1	BNCSNCrel6	2	B_NC	S_NC	rel	6	engage	602.85	0
11	22	2	1	BNCSNCrel7	2	B_NC	S_NC	rel	7	ash	826.75	0
11	22	2	1	BNCSNCunr1	2	B_NC	S_NC	unr	1	womanize	655.7	0
11	22	2	1	BNCSNCunr2	2	B_NC	S_NC	unr	2	fever	711.95	0
11	22	2	1	BNCSNCunr3	2	B_NC	S_NC	unr	3	nourish		1
11	22	2	1	BNCSNCunr4	2	B_NC	S_NC	unr	4	milk	619.74	0
11	22	2	1	BNCSNCunr5	2	B_NC	S_NC	unr	5	grade	642.86	0
11	22	2	1	BNCSNCunr6	2	B_NC	S_NC	unr	6	attain		1
11	22	2	1	BNCSNCunr7	2	B_NC	S_NC	unr	7	settle		0
11	22	2	1	BCSNCrel1	1	B_C	S_NC	rel	1	accuse	707.07	0
11	22	2	1	BCSNCrel2	1	B_C	S_NC	rel	2	doctor	584.23	0
11	22	2	1	BCSNCrel3	1	B_C	S_NC	rel	3	Rare	729.91	0
11	22	2	1	BCSNCrel4	1	B_C	S_NC	rel	4	honor	576.25	0
11	22	2	1	BCSNCrel5	1	B_C	S_NC	rel	5	define	577.24	0
11	22	2	1	BCSNCrel6	1	B_C	S_NC	rel	6	salt	726.84	0
11	22	2	1	BCSNCrel7	1	B_C	S_NC	rel	7	obvious	684.37	0
11	22	2	1	BCSNCunr1	1	B_C	S_NC	unr	1	Cruel	559.03	0
11	22	2	1	BCSNCunr2	1	B_C	S_NC	unr	2	dance	704.58	0
11	22	2	1	BCSNCunr3	1	B_C	S_NC	unr	3	relax	583.64	0
11	22	2	1	BCSNCunr4	1	B_C	S_NC	unr	4	observe	598.26	0
11	22	2	1	BCSNCunr5	1	B_C	S_NC	unr	5	simple	494.5	0
11	22	2	1	BCSNCunr6	1	B_C	S_NC	unr	6	Charm	632.01	0
11	22	2	1	BCSNCunr7	1	B_C	S_NC	unr	7	adapt	575.58	0
11	22	2	1	BCSCrel1	1	B_C	S_C	rel	1	repulse	579.89	0
11	22	2	1	BCSCrel2	1	B_C	S_C	rel	2	navigate	638.46	0
11	22	2	1	BCSCrel3	1	B_C	S_C	rel	3	penitent	820.17	0
11	22	2	1	BCSCrel4	1	B_C	S_C	rel	4	pass	637.45	0
11	22	2	1	BCSCrel5	1	B_C	S_C	rel	5	explode	845.5	0
11	22	2	1	BCSCrel6	1	B_C	S_C	rel	6	diverge	616.76	0
11	22	2	1	BCSCrel7	1	B_C	S_C	rel	7	preach	553.6	0
11	22	2	1	BCSCunr1	1	B_C	S_C	unr	1	race	716.72	0
11	22	2	1	BCSCunr2	1	B_C	S_C	unr	2	crystal	634.32	0
11	22	2	1	BCSCunr3	1	B_C	S_C	unr	3	gene	650.94	0
11	22	2	1	BCSCunr4	1	B_C	S_C	unr	4	assist	833.44	0
11	22	2	1	BCSCunr5	1	B_C	S_C	unr	5	function	627.37	0
11	22	2	1	BCSCunr6	1	B_C	S_C	unr	6	base	525.98	0
11	22	2	1	BCSCunr7	1	B_C	S_C	unr	7	art	479.62	0
12	24	1	1	BNCSCrel1	2	B_NC	S_C	rel	1	play	441.08	0
12	24	1	1	BNCSCrel2	2	B_NC	S_C	rel	2	fake	474.92	0
12	24	1	1	BNCSCrel3	2	B_NC	S_C	rel	3	defeat	466.2	0
12	24	1	1	BNCSCrel4	2	B_NC	S_C	rel	4	ravish	638.66	0
12	24	1	1	BNCSCrel5	2	B_NC	S_C	rel	5	sell	537.65	0
12	24	1	1	BNCSCrel6	2	B_NC	S_C	rel	6	jump	628.5	0
12	24	1	1	BNCSCrel7	2	B_NC	S_C	rel	7	pack	571.46	0
12	24	1	1	BNCSCunr1	2	B_NC	S_C	unr	1	appraise	599.11	0
12	24	1	1	BNCSCunr2	2	B_NC	S_C	unr	2	read	562.55	0
12	24	1	1	BNCSCunr3	2	B_NC	S_C	unr	3	dream	554.71	0
12	24	1	1	BNCSCunr4	2	B_NC	S_C	unr	4	leaf	721.01	0
12	24	1	1	BNCSCunr5	2	B_NC	S_C	unr	5	stop	453.93	0
12	24	1	1	BNCSCunr6	2	B_NC	S_C	unr	6	broker		1
12	24	1	1	BNCSCunr7	2	B_NC	S_C	unr	7	amuse	559.55	0
12	24	1	1	BNCSNCrel1	2	B_NC	S_NC	rel	1	state	540.34	0
12	24	1	1	BNCSNCrel2	2	B_NC	S_NC	rel	2	salute	754.07	0
12	24	1	1	BNCSNCrel3	2	B_NC	S_NC	rel	3	link	428.23	0
12	24	1	1	BNCSNCrel4	2	B_NC	S_NC	rel	4	blind	490.83	0
12	24	1	1	BNCSNCrel5	2	B_NC	S_NC	rel	5	thumb	439.64	0
12	24	1	1	BNCSNCrel6	2	B_NC	S_NC	rel	6	engage	485.67	0
12	24	1	1	BNCSNCrel7	2	B_NC	S_NC	rel	7	ash		1
12	24	1	1	BNCSNCunr1	2	B_NC	S_NC	unr	1	womanize	696.99	0
12	24	1	1	BNCSNCunr2	2	B_NC	S_NC	unr	2	fever	599.49	0
12	24	1	1	BNCSNCunr3	2	B_NC	S_NC	unr	3	nourish	790.72	0
12	24	1	1	BNCSNCunr4	2	B_NC	S_NC	unr	4	milk	499.86	0
12	24	1	1	BNCSNCunr5	2	B_NC	S_NC	unr	5	grade	561.84	0
12	24	1	1	BNCSNCunr6	2	B_NC	S_NC	unr	6	attain		1
12	24	1	1	BNCSNCunr7	2	B_NC	S_NC	unr	7	settle	673.69	0
12	24	1	1	BCSNCrel1	1	B_C	S_NC	rel	1	accuse	531.31	0
12	24	1	1	BCSNCrel2	1	B_C	S_NC	rel	2	doctor	437.02	0
12	24	1	1	BCSNCrel3	1	B_C	S_NC	rel	3	Rare	556.15	0
12	24	1	1	BCSNCrel4	1	B_C	S_NC	rel	4	honor	487.91	0
12	24	1	1	BCSNCrel5	1	B_C	S_NC	rel	5	define	531.23	0
12	24	1	1	BCSNCrel6	1	B_C	S_NC	rel	6	salt	513.36	0
12	24	1	1	BCSNCrel7	1	B_C	S_NC	rel	7	obvious	495.54	0
12	24	1	1	BCSNCunr1	1	B_C	S_NC	unr	1	Cruel	479.96	0
12	24	1	1	BCSNCunr2	1	B_C	S_NC	unr	2	dance	522.83	0
12	24	1	1	BCSNCunr3	1	B_C	S_NC	unr	3	relax	543.12	0
12	24	1	1	BCSNCunr4	1	B_C	S_NC	unr	4	observe	516.76	0
12	24	1	1	BCSNCunr5	1	B_C	S_NC	unr	5	simple	474.45	0
12	24	1	1	BCSNCunr6	1	B_C	S_NC	unr	6	Charm	515.1	0
12	24	1	1	BCSNCunr7	1	B_C	S_NC	unr	7	adapt	633.96	0
12	24	1	1	BCSCrel1	1	B_C	S_C	rel	1	repulse	448.93	0
12	24	1	1	BCSCrel2	1	B_C	S_C	rel	2	navigate	619.14	0
12	24	1	1	BCSCrel3	1	B_C	S_C	rel	3	penitent		1
12	24	1	1	BCSCrel4	1	B_C	S_C	rel	4	pass	470.66	0
12	24	1	1	BCSCrel5	1	B_C	S_C	rel	5	explode	460.53	0
12	24	1	1	BCSCrel6	1	B_C	S_C	rel	6	diverge	435.13	0
12	24	1	1	BCSCrel7	1	B_C	S_C	rel	7	preach	512.69	0
12	24	1	1	BCSCunr1	1	B_C	S_C	unr	1	race	510.57	0
12	24	1	1	BCSCunr2	1	B_C	S_C	unr	2	crystal	575.21	0
12	24	1	1	BCSCunr3	1	B_C	S_C	unr	3	gene	547.54	0
12	24	1	1	BCSCunr4	1	B_C	S_C	unr	4	assist	637.76	0
12	24	1	1	BCSCunr5	1	B_C	S_C	unr	5	function	502	0
12	24	1	1	BCSCunr6	1	B_C	S_C	unr	6	base	508.99	0
12	24	1	1	BCSCunr7	1	B_C	S_C	unr	7	art	491.18	0
13	23	2	1	BNCSCrel1	2	B_NC	S_C	rel	1	play	517.11	0
13	23	2	1	BNCSCrel2	2	B_NC	S_C	rel	2	fake	518.73	0
13	23	2	1	BNCSCrel3	2	B_NC	S_C	rel	3	defeat	650.51	0
13	23	2	1	BNCSCrel4	2	B_NC	S_C	rel	4	ravish	809.06	0
13	23	2	1	BNCSCrel5	2	B_NC	S_C	rel	5	sell	878.28	0
13	23	2	1	BNCSCrel6	2	B_NC	S_C	rel	6	jump	630.19	0
13	23	2	1	BNCSCrel7	2	B_NC	S_C	rel	7	pack	425.98	0
13	23	2	1	BNCSCunr1	2	B_NC	S_C	unr	1	appraise	692.39	0
13	23	2	1	BNCSCunr2	2	B_NC	S_C	unr	2	read	597.58	0
13	23	2	1	BNCSCunr3	2	B_NC	S_C	unr	3	dream	526.91	0
13	23	2	1	BNCSCunr4	2	B_NC	S_C	unr	4	leaf	665.04	0
13	23	2	1	BNCSCunr5	2	B_NC	S_C	unr	5	stop	592.1	0
13	23	2	1	BNCSCunr6	2	B_NC	S_C	unr	6	broker	778.43	0
13	23	2	1	BNCSCunr7	2	B_NC	S_C	unr	7	amuse	964.61	0
13	23	2	1	BNCSNCrel1	2	B_NC	S_NC	rel	1	state	506.33	0
13	23	2	1	BNCSNCrel2	2	B_NC	S_NC	rel	2	salute	622.44	0
13	23	2	1	BNCSNCrel3	2	B_NC	S_NC	rel	3	link	571.16	0
13	23	2	1	BNCSNCrel4	2	B_NC	S_NC	rel	4	blind	765.78	0
13	23	2	1	BNCSNCrel5	2	B_NC	S_NC	rel	5	thumb	564.25	0
13	23	2	1	BNCSNCrel6	2	B_NC	S_NC	rel	6	engage	608.44	0
13	23	2	1	BNCSNCrel7	2	B_NC	S_NC	rel	7	ash	683.07	0
13	23	2	1	BNCSNCunr1	2	B_NC	S_NC	unr	1	womanize	777.59	0
13	23	2	1	BNCSNCunr2	2	B_NC	S_NC	unr	2	fever	646.82	0
13	23	2	1	BNCSNCunr3	2	B_NC	S_NC	unr	3	nourish		1
13	23	2	1	BNCSNCunr4	2	B_NC	S_NC	unr	4	milk	625.44	0
13	23	2	1	BNCSNCunr5	2	B_NC	S_NC	unr	5	grade	642.1	0
13	23	2	1	BNCSNCunr6	2	B_NC	S_NC	unr	6	attain		1
13	23	2	1	BNCSNCunr7	2	B_NC	S_NC	unr	7	settle	603.25	0
13	23	2	1	BCSNCrel1	1	B_C	S_NC	rel	1	accuse	584.57	0
13	23	2	1	BCSNCrel2	1	B_C	S_NC	rel	2	doctor	505.42	0
13	23	2	1	BCSNCrel3	1	B_C	S_NC	rel	3	Rare	613.93	0
13	23	2	1	BCSNCrel4	1	B_C	S_NC	rel	4	honor	480.95	0
13	23	2	1	BCSNCrel5	1	B_C	S_NC	rel	5	define	537.02	0
13	23	2	1	BCSNCrel6	1	B_C	S_NC	rel	6	salt	581.02	0
13	23	2	1	BCSNCrel7	1	B_C	S_NC	rel	7	obvious	571.44	0
13	23	2	1	BCSNCunr1	1	B_C	S_NC	unr	1	Cruel	483.75	0
13	23	2	1	BCSNCunr2	1	B_C	S_NC	unr	2	dance	487.35	0
13	23	2	1	BCSNCunr3	1	B_C	S_NC	unr	3	relax	644.45	0
13	23	2	1	BCSNCunr4	1	B_C	S_NC	unr	4	observe	504.17	0
13	23	2	1	BCSNCunr5	1	B_C	S_NC	unr	5	simple	559.3	0
13	23	2	1	BCSNCunr6	1	B_C	S_NC	unr	6	Charm	653.63	0
13	23	2	1	BCSNCunr7	1	B_C	S_NC	unr	7	adapt	615.87	0
13	23	2	1	BCSCrel1	1	B_C	S_C	rel	1	repulse	619.47	0
13	23	2	1	BCSCrel2	1	B_C	S_C	rel	2	navigate	750.03	0
13	23	2	1	BCSCrel3	1	B_C	S_C	rel	3	penitent	692.26	0
13	23	2	1	BCSCrel4	1	B_C	S_C	rel	4	pass	507.18	0
13	23	2	1	BCSCrel5	1	B_C	S_C	rel	5	explode	521.76	0
13	23	2	1	BCSCrel6	1	B_C	S_C	rel	6	diverge	507.68	0
13	23	2	1	BCSCrel7	1	B_C	S_C	rel	7	preach		1
13	23	2	1	BCSCunr1	1	B_C	S_C	unr	1	race	610.58	0
13	23	2	1	BCSCunr2	1	B_C	S_C	unr	2	crystal	683.38	0
13	23	2	1	BCSCunr3	1	B_C	S_C	unr	3	gene	581.27	0
13	23	2	1	BCSCunr4	1	B_C	S_C	unr	4	assist	629.11	0
13	23	2	1	BCSCunr5	1	B_C	S_C	unr	5	function	521.84	0
13	23	2	1	BCSCunr6	1	B_C	S_C	unr	6	base	602.5	0
13	23	2	1	BCSCunr7	1	B_C	S_C	unr	7	art	500.36	0
14	26	1	1	BNCSCrel1	2	B_NC	S_C	rel	1	play	593.94	0
14	26	1	1	BNCSCrel2	2	B_NC	S_C	rel	2	fake	605.81	0
14	26	1	1	BNCSCrel3	2	B_NC	S_C	rel	3	defeat	648.38	0
14	26	1	1	BNCSCrel4	2	B_NC	S_C	rel	4	ravish		0
14	26	1	1	BNCSCrel5	2	B_NC	S_C	rel	5	sell	716.46	0
14	26	1	1	BNCSCrel6	2	B_NC	S_C	rel	6	jump	439.46	0
14	26	1	1	BNCSCrel7	2	B_NC	S_C	rel	7	pack	566.2	0
14	26	1	1	BNCSCunr1	2	B_NC	S_C	unr	1	appraise	832.08	0
14	26	1	1	BNCSCunr2	2	B_NC	S_C	unr	2	read	615.24	0
14	26	1	1	BNCSCunr3	2	B_NC	S_C	unr	3	dream	595.04	0
14	26	1	1	BNCSCunr4	2	B_NC	S_C	unr	4	leaf	711.88	0
14	26	1	1	BNCSCunr5	2	B_NC	S_C	unr	5	stop	546.73	0
14	26	1	1	BNCSCunr6	2	B_NC	S_C	unr	6	broker	927.3	0
14	26	1	1	BNCSCunr7	2	B_NC	S_C	unr	7	amuse	657.74	0
14	26	1	1	BNCSNCrel1	2	B_NC	S_NC	rel	1	state	665.43	0
14	26	1	1	BNCSNCrel2	2	B_NC	S_NC	rel	2	salute	686.5	0
14	26	1	1	BNCSNCrel3	2	B_NC	S_NC	rel	3	link	889.57	0
14	26	1	1	BNCSNCrel4	2	B_NC	S_NC	rel	4	blind	499.55	0
14	26	1	1	BNCSNCrel5	2	B_NC	S_NC	rel	5	thumb	784.52	0
14	26	1	1	BNCSNCrel6	2	B_NC	S_NC	rel	6	engage	739.32	0
14	26	1	1	BNCSNCrel7	2	B_NC	S_NC	rel	7	ash	663.9	0
14	26	1	1	BNCSNCunr1	2	B_NC	S_NC	unr	1	womanize	859.99	0
14	26	1	1	BNCSNCunr2	2	B_NC	S_NC	unr	2	fever	576.57	0
14	26	1	1	BNCSNCunr3	2	B_NC	S_NC	unr	3	nourish		1
14	26	1	1	BNCSNCunr4	2	B_NC	S_NC	unr	4	milk	722.67	0
14	26	1	1	BNCSNCunr5	2	B_NC	S_NC	unr	5	grade	862.44	0
14	26	1	1	BNCSNCunr6	2	B_NC	S_NC	unr	6	attain	771.19	0
14	26	1	1	BNCSNCunr7	2	B_NC	S_NC	unr	7	settle		1
14	26	1	1	BCSNCrel1	1	B_C	S_NC	rel	1	accuse	580.37	0
14	26	1	1	BCSNCrel2	1	B_C	S_NC	rel	2	doctor	647.02	0
14	26	1	1	BCSNCrel3	1	B_C	S_NC	rel	3	Rare	812.43	0
14	26	1	1	BCSNCrel4	1	B_C	S_NC	rel	4	honor	816.81	0
14	26	1	1	BCSNCrel5	1	B_C	S_NC	rel	5	define	559.62	0
14	26	1	1	BCSNCrel6	1	B_C	S_NC	rel	6	salt	589.21	0
14	26	1	1	BCSNCrel7	1	B_C	S_NC	rel	7	obvious	494.51	0
14	26	1	1	BCSNCunr1	1	B_C	S_NC	unr	1	Cruel	631.76	0
14	26	1	1	BCSNCunr2	1	B_C	S_NC	unr	2	dance	529.63	0
14	26	1	1	BCSNCunr3	1	B_C	S_NC	unr	3	relax	643.17	0
14	26	1	1	BCSNCunr4	1	B_C	S_NC	unr	4	observe	588.63	0
14	26	1	1	BCSNCunr5	1	B_C	S_NC	unr	5	simple	597.59	0
14	26	1	1	BCSNCunr6	1	B_C	S_NC	unr	6	Charm	615.91	0
14	26	1	1	BCSNCunr7	1	B_C	S_NC	unr	7	adapt	566.59	0
14	26	1	1	BCSCrel1	1	B_C	S_C	rel	1	repulse	722.57	0
14	26	1	1	BCSCrel2	1	B_C	S_C	rel	2	navigate	653.46	0
14	26	1	1	BCSCrel3	1	B_C	S_C	rel	3	penitent		1
14	26	1	1	BCSCrel4	1	B_C	S_C	rel	4	pass	586.64	0
14	26	1	1	BCSCrel5	1	B_C	S_C	rel	5	explode	484.57	0
14	26	1	1	BCSCrel6	1	B_C	S_C	rel	6	diverge	471.32	0
14	26	1	1	BCSCrel7	1	B_C	S_C	rel	7	preach	681.97	0
14	26	1	1	BCSCunr1	1	B_C	S_C	unr	1	race	596.57	0
14	26	1	1	BCSCunr2	1	B_C	S_C	unr	2	crystal	657.57	0
14	26	1	1	BCSCunr3	1	B_C	S_C	unr	3	gene	697.71	0
14	26	1	1	BCSCunr4	1	B_C	S_C	unr	4	assist	638.6	0
14	26	1	1	BCSCunr5	1	B_C	S_C	unr	5	function	500.7	0
14	26	1	1	BCSCunr6	1	B_C	S_C	unr	6	base	708.67	0
14	26	1	1	BCSCunr7	1	B_C	S_C	unr	7	art	660.71	0
15	19	2	1	BNCSCrel1	2	B_NC	S_C	rel	1	play	644.09	0
15	19	2	1	BNCSCrel2	2	B_NC	S_C	rel	2	fake	617.85	0
15	19	2	1	BNCSCrel3	2	B_NC	S_C	rel	3	defeat		0
15	19	2	1	BNCSCrel4	2	B_NC	S_C	rel	4	ravish		0
15	19	2	1	BNCSCrel5	2	B_NC	S_C	rel	5	sell	762.07	0
15	19	2	1	BNCSCrel6	2	B_NC	S_C	rel	6	jump	559.42	0
15	19	2	1	BNCSCrel7	2	B_NC	S_C	rel	7	pack		0
15	19	2	1	BNCSCunr1	2	B_NC	S_C	unr	1	appraise		1
15	19	2	1	BNCSCunr2	2	B_NC	S_C	unr	2	read	621.45	0
15	19	2	1	BNCSCunr3	2	B_NC	S_C	unr	3	dream	680.93	0
15	19	2	1	BNCSCunr4	2	B_NC	S_C	unr	4	leaf	934.76	0
15	19	2	1	BNCSCunr5	2	B_NC	S_C	unr	5	stop	785.55	0
15	19	2	1	BNCSCunr6	2	B_NC	S_C	unr	6	broker	932.3	0
15	19	2	1	BNCSCunr7	2	B_NC	S_C	unr	7	amuse	750.05	0
15	19	2	1	BNCSNCrel1	2	B_NC	S_NC	rel	1	state	861.32	0
15	19	2	1	BNCSNCrel2	2	B_NC	S_NC	rel	2	salute	984.49	0
15	19	2	1	BNCSNCrel3	2	B_NC	S_NC	rel	3	link	565.35	0
15	19	2	1	BNCSNCrel4	2	B_NC	S_NC	rel	4	blind	676.37	0
15	19	2	1	BNCSNCrel5	2	B_NC	S_NC	rel	5	thumb		1
15	19	2	1	BNCSNCrel6	2	B_NC	S_NC	rel	6	engage	1068.97	0
15	19	2	1	BNCSNCrel7	2	B_NC	S_NC	rel	7	ash	933.15	0
15	19	2	1	BNCSNCunr1	2	B_NC	S_NC	unr	1	womanize		1
15	19	2	1	BNCSNCunr2	2	B_NC	S_NC	unr	2	fever	961.04	0
15	19	2	1	BNCSNCunr3	2	B_NC	S_NC	unr	3	nourish	1073.83	0
15	19	2	1	BNCSNCunr4	2	B_NC	S_NC	unr	4	milk	732.58	0
15	19	2	1	BNCSNCunr5	2	B_NC	S_NC	unr	5	grade	727.86	0
15	19	2	1	BNCSNCunr6	2	B_NC	S_NC	unr	6	attain		1
15	19	2	1	BNCSNCunr7	2	B_NC	S_NC	unr	7	settle	1001.46	0
15	19	2	1	BCSNCrel1	1	B_C	S_NC	rel	1	accuse	789.91	0
15	19	2	1	BCSNCrel2	1	B_C	S_NC	rel	2	doctor	672.17	0
15	19	2	1	BCSNCrel3	1	B_C	S_NC	rel	3	Rare	602.45	0
15	19	2	1	BCSNCrel4	1	B_C	S_NC	rel	4	honor	600.39	0
15	19	2	1	BCSNCrel5	1	B_C	S_NC	rel	5	define		0
15	19	2	1	BCSNCrel6	1	B_C	S_NC	rel	6	salt	707.45	0
15	19	2	1	BCSNCrel7	1	B_C	S_NC	rel	7	obvious	666.41	0
15	19	2	1	BCSNCunr1	1	B_C	S_NC	unr	1	Cruel	625.53	0
15	19	2	1	BCSNCunr2	1	B_C	S_NC	unr	2	dance	695.27	0
15	19	2	1	BCSNCunr3	1	B_C	S_NC	unr	3	relax	762.32	0
15	19	2	1	BCSNCunr4	1	B_C	S_NC	unr	4	observe		0
15	19	2	1	BCSNCunr5	1	B_C	S_NC	unr	5	simple	566.18	0
15	19	2	1	BCSNCunr6	1	B_C	S_NC	unr	6	Charm	789.76	0
15	19	2	1	BCSNCunr7	1	B_C	S_NC	unr	7	adapt	804.96	0
15	19	2	1	BCSCrel1	1	B_C	S_C	rel	1	repulse	882.18	0
15	19	2	1	BCSCrel2	1	B_C	S_C	rel	2	navigate	802.49	0
15	19	2	1	BCSCrel3	1	B_C	S_C	rel	3	penitent		0
15	19	2	1	BCSCrel4	1	B_C	S_C	rel	4	pass	962.63	0
15	19	2	1	BCSCrel5	1	B_C	S_C	rel	5	explode	758.35	0
15	19	2	1	BCSCrel6	1	B_C	S_C	rel	6	diverge	982.59	0
15	19	2	1	BCSCrel7	1	B_C	S_C	rel	7	preach	725.8	0
15	19	2	1	BCSCunr1	1	B_C	S_C	unr	1	race	682.54	0
15	19	2	1	BCSCunr2	1	B_C	S_C	unr	2	crystal	740.94	0
15	19	2	1	BCSCunr3	1	B_C	S_C	unr	3	gene	897.41	0
15	19	2	1	BCSCunr4	1	B_C	S_C	unr	4	assist	815.63	0
15	19	2	1	BCSCunr5	1	B_C	S_C	unr	5	function	1073.77	0
15	19	2	1	BCSCunr6	1	B_C	S_C	unr	6	base	941.79	0
15	19	2	1	BCSCunr7	1	B_C	S_C	unr	7	art	643.88	0
16		1	1	BNCSCrel1	2	B_NC	S_C	rel	1	play	473.24	0
16	0	1	1	BNCSCrel2	2	B_NC	S_C	rel	2	fake	452.39	0
16	0	1	1	BNCSCrel3	2	B_NC	S_C	rel	3	defeat	578.13	0
16	0	1	1	BNCSCrel4	2	B_NC	S_C	rel	4	ravish	826.73	0
16	0	1	1	BNCSCrel5	2	B_NC	S_C	rel	5	sell	600.41	0
16	0	1	1	BNCSCrel6	2	B_NC	S_C	rel	6	jump	553.68	0
16	0	1	1	BNCSCrel7	2	B_NC	S_C	rel	7	pack	576.5	0
16	0	1	1	BNCSCunr1	2	B_NC	S_C	unr	1	appraise		1
16	0	1	1	BNCSCunr2	2	B_NC	S_C	unr	2	read	1058.71	0
16	0	1	1	BNCSCunr3	2	B_NC	S_C	unr	3	dream	584.17	0
16	0	1	1	BNCSCunr4	2	B_NC	S_C	unr	4	leaf	638.42	0
16	0	1	1	BNCSCunr5	2	B_NC	S_C	unr	5	stop	525.07	0
16	0	1	1	BNCSCunr6	2	B_NC	S_C	unr	6	broker	633.39	0
16	0	1	1	BNCSCunr7	2	B_NC	S_C	unr	7	amuse	520.07	0
16	0	1	1	BNCSNCrel1	2	B_NC	S_NC	rel	1	state	618.5	0
16	0	1	1	BNCSNCrel2	2	B_NC	S_NC	rel	2	salute	524.17	0
16	0	1	1	BNCSNCrel3	2	B_NC	S_NC	rel	3	link	636.6	0
16	0	1	1	BNCSNCrel4	2	B_NC	S_NC	rel	4	blind	574.02	0
16	0	1	1	BNCSNCrel5	2	B_NC	S_NC	rel	5	thumb	939.09	0
16	0	1	1	BNCSNCrel6	2	B_NC	S_NC	rel	6	engage	437.77	0
16	0	1	1	BNCSNCrel7	2	B_NC	S_NC	rel	7	ash		0
16	0	1	1	BNCSNCunr1	2	B_NC	S_NC	unr	1	womanize		0
16	0	1	1	BNCSNCunr2	2	B_NC	S_NC	unr	2	fever	659.26	0
16	0	1	1	BNCSNCunr3	2	B_NC	S_NC	unr	3	nourish	583.34	0
16	0	1	1	BNCSNCunr4	2	B_NC	S_NC	unr	4	milk	493.77	0
16	0	1	1	BNCSNCunr5	2	B_NC	S_NC	unr	5	grade	607.58	0
16	0	1	1	BNCSNCunr6	2	B_NC	S_NC	unr	6	attain	1157.6	0
16	0	1	1	BNCSNCunr7	2	B_NC	S_NC	unr	7	settle	815.33	0
16	0	1	1	BCSNCrel1	1	B_C	S_NC	rel	1	accuse	708.89	0
16	0	1	1	BCSNCrel2	1	B_C	S_NC	rel	2	doctor	749.45	0
16	0	1	1	BCSNCrel3	1	B_C	S_NC	rel	3	Rare	545.57	0
16	0	1	1	BCSNCrel4	1	B_C	S_NC	rel	4	honor	543.62	0
16	0	1	1	BCSNCrel5	1	B_C	S_NC	rel	5	define	588.88	0
16	0	1	1	BCSNCrel6	1	B_C	S_NC	rel	6	salt	560.62	0
16	0	1	1	BCSNCrel7	1	B_C	S_NC	rel	7	obvious	886.93	0
16	0	1	1	BCSNCunr1	1	B_C	S_NC	unr	1	Cruel	581.6	0
16	0	1	1	BCSNCunr2	1	B_C	S_NC	unr	2	dance	437.82	0
16	0	1	1	BCSNCunr3	1	B_C	S_NC	unr	3	relax	606.82	0
16	0	1	1	BCSNCunr4	1	B_C	S_NC	unr	4	observe	492.68	0
16	0	1	1	BCSNCunr5	1	B_C	S_NC	unr	5	simple	549.27	0
16	0	1	1	BCSNCunr6	1	B_C	S_NC	unr	6	Charm	497.85	0
16	0	1	1	BCSNCunr7	1	B_C	S_NC	unr	7	adapt	631.32	0
16	0	1	1	BCSCrel1	1	B_C	S_C	rel	1	repulse	497.68	0
16	0	1	1	BCSCrel2	1	B_C	S_C	rel	2	navigate	508.19	0
16	0	1	1	BCSCrel3	1	B_C	S_C	rel	3	penitent		0
16	0	1	1	BCSCrel4	1	B_C	S_C	rel	4	pass	567.99	0
16	0	1	1	BCSCrel5	1	B_C	S_C	rel	5	explode	489.42	0
16	0	1	1	BCSCrel6	1	B_C	S_C	rel	6	diverge	560.81	0
16	0	1	1	BCSCrel7	1	B_C	S_C	rel	7	preach	602.53	0
16	0	1	1	BCSCunr1	1	B_C	S_C	unr	1	race	483.78	0
16	0	1	1	BCSCunr2	1	B_C	S_C	unr	2	crystal	489.66	0
16	0	1	1	BCSCunr3	1	B_C	S_C	unr	3	gene	675.53	0
16	0	1	1	BCSCunr4	1	B_C	S_C	unr	4	assist	758.86	0
16	0	1	1	BCSCunr5	1	B_C	S_C	unr	5	function	622.53	0
16	0	1	1	BCSCunr6	1	B_C	S_C	unr	6	base	520.5	0
16	0	1	1	BCSCunr7	1	B_C	S_C	unr	7	art	549.89	0
17	30	1	1	BNCSCrel1	2	B_NC	S_C	rel	1	play	648.29	0
17	30	1	1	BNCSCrel2	2	B_NC	S_C	rel	2	fake	582.79	0
17	30	1	1	BNCSCrel3	2	B_NC	S_C	rel	3	defeat	859.85	0
17	30	1	1	BNCSCrel4	2	B_NC	S_C	rel	4	ravish		1
17	30	1	1	BNCSCrel5	2	B_NC	S_C	rel	5	sell	840.79	0
17	30	1	1	BNCSCrel6	2	B_NC	S_C	rel	6	jump	534.52	0
17	30	1	1	BNCSCrel7	2	B_NC	S_C	rel	7	pack	601.31	0
17	30	1	1	BNCSCunr1	2	B_NC	S_C	unr	1	appraise		1
17	30	1	1	BNCSCunr2	2	B_NC	S_C	unr	2	read	600.1	0
17	30	1	1	BNCSCunr3	2	B_NC	S_C	unr	3	dream	621.38	0
17	30	1	1	BNCSCunr4	2	B_NC	S_C	unr	4	leaf	863.62	0
17	30	1	1	BNCSCunr5	2	B_NC	S_C	unr	5	stop	643.75	0
17	30	1	1	BNCSCunr6	2	B_NC	S_C	unr	6	broker	825.6	0
17	30	1	1	BNCSCunr7	2	B_NC	S_C	unr	7	amuse	922.13	0
17	30	1	1	BNCSNCrel1	2	B_NC	S_NC	rel	1	state	673.71	0
17	30	1	1	BNCSNCrel2	2	B_NC	S_NC	rel	2	salute	713.43	0
17	30	1	1	BNCSNCrel3	2	B_NC	S_NC	rel	3	link	675	0
17	30	1	1	BNCSNCrel4	2	B_NC	S_NC	rel	4	blind	654.74	0
17	30	1	1	BNCSNCrel5	2	B_NC	S_NC	rel	5	thumb	684.69	0
17	30	1	1	BNCSNCrel6	2	B_NC	S_NC	rel	6	engage	641.16	0
17	30	1	1	BNCSNCrel7	2	B_NC	S_NC	rel	7	ash	945.29	0
17	30	1	1	BNCSNCunr1	2	B_NC	S_NC	unr	1	womanize	929.2	0
17	30	1	1	BNCSNCunr2	2	B_NC	S_NC	unr	2	fever	794.13	0
17	30	1	1	BNCSNCunr3	2	B_NC	S_NC	unr	3	nourish	929.98	0
17	30	1	1	BNCSNCunr4	2	B_NC	S_NC	unr	4	milk	863.75	0
17	30	1	1	BNCSNCunr5	2	B_NC	S_NC	unr	5	grade	787.22	0
17	30	1	1	BNCSNCunr6	2	B_NC	S_NC	unr	6	attain	934.94	0
17	30	1	1	BNCSNCunr7	2	B_NC	S_NC	unr	7	settle		0
17	30	1	1	BCSNCrel1	1	B_C	S_NC	rel	1	accuse	681.92	0
17	30	1	1	BCSNCrel2	1	B_C	S_NC	rel	2	doctor		0
17	30	1	1	BCSNCrel3	1	B_C	S_NC	rel	3	Rare	636.96	0
17	30	1	1	BCSNCrel4	1	B_C	S_NC	rel	4	honor	558.12	0
17	30	1	1	BCSNCrel5	1	B_C	S_NC	rel	5	define	642.71	0
17	30	1	1	BCSNCrel6	1	B_C	S_NC	rel	6	salt	686.31	0
17	30	1	1	BCSNCrel7	1	B_C	S_NC	rel	7	obvious	808.38	0
17	30	1	1	BCSNCunr1	1	B_C	S_NC	unr	1	Cruel	700.73	0
17	30	1	1	BCSNCunr2	1	B_C	S_NC	unr	2	dance	597.81	0
17	30	1	1	BCSNCunr3	1	B_C	S_NC	unr	3	relax	685.97	0
17	30	1	1	BCSNCunr4	1	B_C	S_NC	unr	4	observe	687.95	0
17	30	1	1	BCSNCunr5	1	B_C	S_NC	unr	5	simple	617.32	0
17	30	1	1	BCSNCunr6	1	B_C	S_NC	unr	6	Charm	793.35	0
17	30	1	1	BCSNCunr7	1	B_C	S_NC	unr	7	adapt	670.43	0
17	30	1	1	BCSCrel1	1	B_C	S_C	rel	1	repulse	521.14	0
17	30	1	1	BCSCrel2	1	B_C	S_C	rel	2	navigate	638.17	0
17	30	1	1	BCSCrel3	1	B_C	S_C	rel	3	penitent		0
17	30	1	1	BCSCrel4	1	B_C	S_C	rel	4	pass	612.7	0
17	30	1	1	BCSCrel5	1	B_C	S_C	rel	5	explode	752.6	0
17	30	1	1	BCSCrel6	1	B_C	S_C	rel	6	diverge	701.1	0
17	30	1	1	BCSCrel7	1	B_C	S_C	rel	7	preach	1029.89	0
17	30	1	1	BCSCunr1	1	B_C	S_C	unr	1	race	657.75	0
17	30	1	1	BCSCunr2	1	B_C	S_C	unr	2	crystal	748.12	0
17	30	1	1	BCSCunr3	1	B_C	S_C	unr	3	gene	635.72	0
17	30	1	1	BCSCunr4	1	B_C	S_C	unr	4	assist	649.43	0
17	30	1	1	BCSCunr5	1	B_C	S_C	unr	5	function		0
17	30	1	1	BCSCunr6	1	B_C	S_C	unr	6	base	765.09	0
17	30	1	1	BCSCunr7	1	B_C	S_C	unr	7	art	612.25	0
18	22	1	1	BNCSCrel1	2	B_NC	S_C	rel	1	play	574.15	0
18	22	1	1	BNCSCrel2	2	B_NC	S_C	rel	2	fake	555.46	0
18	22	1	1	BNCSCrel3	2	B_NC	S_C	rel	3	defeat	657.55	0
18	22	1	1	BNCSCrel4	2	B_NC	S_C	rel	4	ravish	789.42	0
18	22	1	1	BNCSCrel5	2	B_NC	S_C	rel	5	sell	690.09	0
18	22	1	1	BNCSCrel6	2	B_NC	S_C	rel	6	jump	644.48	0
18	22	1	1	BNCSCrel7	2	B_NC	S_C	rel	7	pack	606.97	0
18	22	1	1	BNCSCunr1	2	B_NC	S_C	unr	1	appraise	987.28	0
18	22	1	1	BNCSCunr2	2	B_NC	S_C	unr	2	read	596.72	0
18	22	1	1	BNCSCunr3	2	B_NC	S_C	unr	3	dream	545.41	0
18	22	1	1	BNCSCunr4	2	B_NC	S_C	unr	4	leaf	1038.77	0
18	22	1	1	BNCSCunr5	2	B_NC	S_C	unr	5	stop	713.34	0
18	22	1	1	BNCSCunr6	2	B_NC	S_C	unr	6	broker		0
18	22	1	1	BNCSCunr7	2	B_NC	S_C	unr	7	amuse	675.56	0
18	22	1	1	BNCSNCrel1	2	B_NC	S_NC	rel	1	state	627.53	0
18	22	1	1	BNCSNCrel2	2	B_NC	S_NC	rel	2	salute	752.63	0
18	22	1	1	BNCSNCrel3	2	B_NC	S_NC	rel	3	link	597.29	0
18	22	1	1	BNCSNCrel4	2	B_NC	S_NC	rel	4	blind	581.91	0
18	22	1	1	BNCSNCrel5	2	B_NC	S_NC	rel	5	thumb		0
18	22	1	1	BNCSNCrel6	2	B_NC	S_NC	rel	6	engage		0
18	22	1	1	BNCSNCrel7	2	B_NC	S_NC	rel	7	ash	1074.89	0
18	22	1	1	BNCSNCunr1	2	B_NC	S_NC	unr	1	womanize		0
18	22	1	1	BNCSNCunr2	2	B_NC	S_NC	unr	2	fever	762.42	0
18	22	1	1	BNCSNCunr3	2	B_NC	S_NC	unr	3	nourish	1027.14	0
18	22	1	1	BNCSNCunr4	2	B_NC	S_NC	unr	4	milk	677.01	0
18	22	1	1	BNCSNCunr5	2	B_NC	S_NC	unr	5	grade	608.66	0
18	22	1	1	BNCSNCunr6	2	B_NC	S_NC	unr	6	attain		1
18	22	1	1	BNCSNCunr7	2	B_NC	S_NC	unr	7	settle		1
18	22	1	1	BCSNCrel1	1	B_C	S_NC	rel	1	accuse	677.35	0
18	22	1	1	BCSNCrel2	1	B_C	S_NC	rel	2	doctor	515.07	0
18	22	1	1	BCSNCrel3	1	B_C	S_NC	rel	3	Rare	567.26	0
18	22	1	1	BCSNCrel4	1	B_C	S_NC	rel	4	honor	811.82	0
18	22	1	1	BCSNCrel5	1	B_C	S_NC	rel	5	define	628.53	0
18	22	1	1	BCSNCrel6	1	B_C	S_NC	rel	6	salt	710.38	0
18	22	1	1	BCSNCrel7	1	B_C	S_NC	rel	7	obvious	649.39	0
18	22	1	1	BCSNCunr1	1	B_C	S_NC	unr	1	Cruel	766.17	0
18	22	1	1	BCSNCunr2	1	B_C	S_NC	unr	2	dance	561.18	0
18	22	1	1	BCSNCunr3	1	B_C	S_NC	unr	3	relax	627.9	0
18	22	1	1	BCSNCunr4	1	B_C	S_NC	unr	4	observe	653.71	0
18	22	1	1	BCSNCunr5	1	B_C	S_NC	unr	5	simple	566.74	0
18	22	1	1	BCSNCunr6	1	B_C	S_NC	unr	6	Charm	687.55	0
18	22	1	1	BCSNCunr7	1	B_C	S_NC	unr	7	adapt	707.71	0
18	22	1	1	BCSCrel1	1	B_C	S_C	rel	1	repulse	541.04	0
18	22	1	1	BCSCrel2	1	B_C	S_C	rel	2	navigate	626.81	0
18	22	1	1	BCSCrel3	1	B_C	S_C	rel	3	penitent		0
18	22	1	1	BCSCrel4	1	B_C	S_C	rel	4	pass	583.37	0
18	22	1	1	BCSCrel5	1	B_C	S_C	rel	5	explode	638.7	0
18	22	1	1	BCSCrel6	1	B_C	S_C	rel	6	diverge	845.6	0
18	22	1	1	BCSCrel7	1	B_C	S_C	rel	7	preach		0
18	22	1	1	BCSCunr1	1	B_C	S_C	unr	1	race	661.38	0
18	22	1	1	BCSCunr2	1	B_C	S_C	unr	2	crystal	634.17	0
18	22	1	1	BCSCunr3	1	B_C	S_C	unr	3	gene	984.58	0
18	22	1	1	BCSCunr4	1	B_C	S_C	unr	4	assist	966.04	0
18	22	1	1	BCSCunr5	1	B_C	S_C	unr	5	function	634.62	0
18	22	1	1	BCSCunr6	1	B_C	S_C	unr	6	base	550.32	0
18	22	1	1	BCSCunr7	1	B_C	S_C	unr	7	art	764	0
34	22	1	2	BNCSCrel1	2	B_NC	S_C	rel	1	appraise	661.89	0
34	22	1	2	BNCSCrel2	2	B_NC	S_C	rel	2	read	762.16	0
34	22	1	2	BNCSCrel3	2	B_NC	S_C	rel	3	dream	430.71	0
34	22	1	2	BNCSCrel4	2	B_NC	S_C	rel	4	leaf	642.07	0
34	22	1	2	BNCSCrel5	2	B_NC	S_C	rel	5	stop	671.11	0
34	22	1	2	BNCSCrel6	2	B_NC	S_C	rel	6	broker	666.14	0
34	22	1	2	BNCSCrel7	2	B_NC	S_C	rel	7	amuse		1
34	22	1	2	BNCSCunr1	2	B_NC	S_C	unr	1	play	638.48	0
34	22	1	2	BNCSCunr2	2	B_NC	S_C	unr	2	fake	718.16	0
34	22	1	2	BNCSCunr3	2	B_NC	S_C	unr	3	defeat	553.96	0
34	22	1	2	BNCSCunr4	2	B_NC	S_C	unr	4	ravish		1
34	22	1	2	BNCSCunr5	2	B_NC	S_C	unr	5	sell	626.56	0
34	22	1	2	BNCSCunr6	2	B_NC	S_C	unr	6	jump	629.27	0
34	22	1	2	BNCSCunr7	2	B_NC	S_C	unr	7	pack	593.84	0
34	22	1	2	BNCSNCrel1	2	B_NC	S_NC	rel	1	womanize		0
34	22	1	2	BNCSNCrel2	2	B_NC	S_NC	rel	2	fever	459.36	0
34	22	1	2	BNCSNCrel3	2	B_NC	S_NC	rel	3	nourish		0
34	22	1	2	BNCSNCrel4	2	B_NC	S_NC	rel	4	milk	580.51	0
34	22	1	2	BNCSNCrel5	2	B_NC	S_NC	rel	5	grade	551.61	0
34	22	1	2	BNCSNCrel6	2	B_NC	S_NC	rel	6	attain		1
34	22	1	2	BNCSNCrel7	2	B_NC	S_NC	rel	7	settle	550.33	0
34	22	1	2	BNCSNCunr1	2	B_NC	S_NC	unr	1	state		1
34	22	1	2	BNCSNCunr2	2	B_NC	S_NC	unr	2	salute	563.41	0
34	22	1	2	BNCSNCunr3	2	B_NC	S_NC	unr	3	link	694.81	0
34	22	1	2	BNCSNCunr4	2	B_NC	S_NC	unr	4	blind	556.38	0
34	22	1	2	BNCSNCunr5	2	B_NC	S_NC	unr	5	thumb	631.86	0
34	22	1	2	BNCSNCunr6	2	B_NC	S_NC	unr	6	engage	733.07	0
34	22	1	2	BNCSNCunr7	2	B_NC	S_NC	unr	7	ash		1
34	22	1	2	BCSNCrel1	1	B_C	S_NC	rel	1	Cruel	516.09	0
34	22	1	2	BCSNCrel2	1	B_C	S_NC	rel	2	dance	496.39	0
34	22	1	2	BCSNCrel3	1	B_C	S_NC	rel	3	relax	601.72	0
34	22	1	2	BCSNCrel4	1	B_C	S_NC	rel	4	observe	568.92	0
34	22	1	2	BCSNCrel5	1	B_C	S_NC	rel	5	simple	448.47	0
34	22	1	2	BCSNCrel6	1	B_C	S_NC	rel	6	Charm	560.51	0
34	22	1	2	BCSNCrel7	1	B_C	S_NC	rel	7	adapt	594.19	0
34	22	1	2	BCSNCunr1	1	B_C	S_NC	unr	1	accuse	620.1	0
34	22	1	2	BCSNCunr2	1	B_C	S_NC	unr	2	doctor	522.38	0
34	22	1	2	BCSNCunr3	1	B_C	S_NC	unr	3	Rare	914.73	0
34	22	1	2	BCSNCunr4	1	B_C	S_NC	unr	4	honor	736.72	0
34	22	1	2	BCSNCunr5	1	B_C	S_NC	unr	5	define	617.27	0
34	22	1	2	BCSNCunr6	1	B_C	S_NC	unr	6	salt	648.34	0
34	22	1	2	BCSNCunr7	1	B_C	S_NC	unr	7	obvious	638.19	0
34	22	1	2	BCSCrel1	1	B_C	S_C	rel	1	race	561.76	0
34	22	1	2	BCSCrel2	1	B_C	S_C	rel	2	crystal	545.86	0
34	22	1	2	BCSCrel3	1	B_C	S_C	rel	3	gene	576.43	0
34	22	1	2	BCSCrel4	1	B_C	S_C	rel	4	assist	589.18	0
34	22	1	2	BCSCrel5	1	B_C	S_C	rel	5	function	614.07	0
34	22	1	2	BCSCrel6	1	B_C	S_C	rel	6	base	561.16	0
34	22	1	2	BCSCrel7	1	B_C	S_C	rel	7	art	529.24	0
34	22	1	2	BCSCunr1	1	B_C	S_C	unr	1	repulse	715.24	0
34	22	1	2	BCSCunr2	1	B_C	S_C	unr	2	navigate	625.57	0
34	22	1	2	BCSCunr3	1	B_C	S_C	unr	3	penitent		1
34	22	1	2	BCSCunr4	1	B_C	S_C	unr	4	pass	643.08	0
34	22	1	2	BCSCunr5	1	B_C	S_C	unr	5	explode	583.36	0
34	22	1	2	BCSCunr6	1	B_C	S_C	unr	6	diverge	596.85	0
34	22	1	2	BCSCunr7	1	B_C	S_C	unr	7	preach		1
19	57	1	2	BNCSCrel1	2	B_NC	S_C	rel	1	appraise	704.54	0
19	57	1	2	BNCSCrel2	2	B_NC	S_C	rel	2	read	711.26	0
19	57	1	2	BNCSCrel3	2	B_NC	S_C	rel	3	dream	534.39	0
19	57	1	2	BNCSCrel4	2	B_NC	S_C	rel	4	leaf	854.85	0
19	57	1	2	BNCSCrel5	2	B_NC	S_C	rel	5	stop	571.15	0
19	57	1	2	BNCSCrel6	2	B_NC	S_C	rel	6	broker	653.18	0
19	57	1	2	BNCSCrel7	2	B_NC	S_C	rel	7	amuse	563.58	0
19	57	1	2	BNCSCunr1	2	B_NC	S_C	unr	1	play	651.85	0
19	57	1	2	BNCSCunr2	2	B_NC	S_C	unr	2	fake	784.49	0
19	57	1	2	BNCSCunr3	2	B_NC	S_C	unr	3	defeat	731.62	0
19	57	1	2	BNCSCunr4	2	B_NC	S_C	unr	4	ravish	804.87	0
19	57	1	2	BNCSCunr5	2	B_NC	S_C	unr	5	sell		1
19	57	1	2	BNCSCunr6	2	B_NC	S_C	unr	6	jump	696.76	0
19	57	1	2	BNCSCunr7	2	B_NC	S_C	unr	7	pack	662.58	0
19	57	1	2	BNCSNCrel1	2	B_NC	S_NC	rel	1	womanize	758.29	0
19	57	1	2	BNCSNCrel2	2	B_NC	S_NC	rel	2	fever	569.29	0
19	57	1	2	BNCSNCrel3	2	B_NC	S_NC	rel	3	nourish	695.15	0
19	57	1	2	BNCSNCrel4	2	B_NC	S_NC	rel	4	milk	639.02	0
19	57	1	2	BNCSNCrel5	2	B_NC	S_NC	rel	5	grade	683.45	0
19	57	1	2	BNCSNCrel6	2	B_NC	S_NC	rel	6	attain	652.87	0
19	57	1	2	BNCSNCrel7	2	B_NC	S_NC	rel	7	settle	662.63	0
19	57	1	2	BNCSNCunr1	2	B_NC	S_NC	unr	1	state	779.08	0
19	57	1	2	BNCSNCunr2	2	B_NC	S_NC	unr	2	salute	599.27	0
19	57	1	2	BNCSNCunr3	2	B_NC	S_NC	unr	3	link	650.44	0
19	57	1	2	BNCSNCunr4	2	B_NC	S_NC	unr	4	blind	619.09	0
19	57	1	2	BNCSNCunr5	2	B_NC	S_NC	unr	5	thumb	731.04	0
19	57	1	2	BNCSNCunr6	2	B_NC	S_NC	unr	6	engage	678.06	0
19	57	1	2	BNCSNCunr7	2	B_NC	S_NC	unr	7	ash	750.52	0
19	57	1	2	BCSNCrel1	1	B_C	S_NC	rel	1	Cruel	601.2	0
19	57	1	2	BCSNCrel2	1	B_C	S_NC	rel	2	dance	599.8	0
19	57	1	2	BCSNCrel3	1	B_C	S_NC	rel	3	relax	712.66	0
19	57	1	2	BCSNCrel4	1	B_C	S_NC	rel	4	observe	589.01	0
19	57	1	2	BCSNCrel5	1	B_C	S_NC	rel	5	simple	561.04	0
19	57	1	2	BCSNCrel6	1	B_C	S_NC	rel	6	Charm	528.96	0
19	57	1	2	BCSNCrel7	1	B_C	S_NC	rel	7	adapt	677.36	0
19	57	1	2	BCSNCunr1	1	B_C	S_NC	unr	1	accuse	679.19	0
19	57	1	2	BCSNCunr2	1	B_C	S_NC	unr	2	doctor	653.25	0
19	57	1	2	BCSNCunr3	1	B_C	S_NC	unr	3	Rare	733.08	0
19	57	1	2	BCSNCunr4	1	B_C	S_NC	unr	4	honor	596.77	0
19	57	1	2	BCSNCunr5	1	B_C	S_NC	unr	5	define	663.59	0
19	57	1	2	BCSNCunr6	1	B_C	S_NC	unr	6	salt	647.52	0
19	57	1	2	BCSNCunr7	1	B_C	S_NC	unr	7	obvious	591.85	0
19	57	1	2	BCSCrel1	1	B_C	S_C	rel	1	race	570.88	0
19	57	1	2	BCSCrel2	1	B_C	S_C	rel	2	crystal	643.71	0
19	57	1	2	BCSCrel3	1	B_C	S_C	rel	3	gene	681.99	0
19	57	1	2	BCSCrel4	1	B_C	S_C	rel	4	assist	701.51	0
19	57	1	2	BCSCrel5	1	B_C	S_C	rel	5	function	657.58	0
19	57	1	2	BCSCrel6	1	B_C	S_C	rel	6	base	603.23	0
19	57	1	2	BCSCrel7	1	B_C	S_C	rel	7	art	594.88	0
19	57	1	2	BCSCunr1	1	B_C	S_C	unr	1	repulse	664.29	0
19	57	1	2	BCSCunr2	1	B_C	S_C	unr	2	navigate	577.71	0
19	57	1	2	BCSCunr3	1	B_C	S_C	unr	3	penitent	778.08	0
19	57	1	2	BCSCunr4	1	B_C	S_C	unr	4	pass	609.85	0
19	57	1	2	BCSCunr5	1	B_C	S_C	unr	5	explode	589.93	0
19	57	1	2	BCSCunr6	1	B_C	S_C	unr	6	diverge	733.04	0
19	57	1	2	BCSCunr7	1	B_C	S_C	unr	7	preach	727.95	0
20	23	2	2	BNCSCrel1	2	B_NC	S_C	rel	1	appraise	746.42	0
20	23	2	2	BNCSCrel2	2	B_NC	S_C	rel	2	read	544.42	0
20	23	2	2	BNCSCrel3	2	B_NC	S_C	rel	3	dream	623.59	0
20	23	2	2	BNCSCrel4	2	B_NC	S_C	rel	4	leaf	610.87	0
20	23	2	2	BNCSCrel5	2	B_NC	S_C	rel	5	stop	499.49	0
20	23	2	2	BNCSCrel6	2	B_NC	S_C	rel	6	broker		1
20	23	2	2	BNCSCrel7	2	B_NC	S_C	rel	7	amuse	698.9	0
20	23	2	2	BNCSCunr1	2	B_NC	S_C	unr	1	play	524.65	0
20	23	2	2	BNCSCunr2	2	B_NC	S_C	unr	2	fake	884.29	0
20	23	2	2	BNCSCunr3	2	B_NC	S_C	unr	3	defeat	739.35	0
20	23	2	2	BNCSCunr4	2	B_NC	S_C	unr	4	ravish		1
20	23	2	2	BNCSCunr5	2	B_NC	S_C	unr	5	sell		0
20	23	2	2	BNCSCunr6	2	B_NC	S_C	unr	6	jump	666.21	0
20	23	2	2	BNCSCunr7	2	B_NC	S_C	unr	7	pack	845.6	0
20	23	2	2	BNCSNCrel1	2	B_NC	S_NC	rel	1	womanize		0
20	23	2	2	BNCSNCrel2	2	B_NC	S_NC	rel	2	fever	832.96	0
20	23	2	2	BNCSNCrel3	2	B_NC	S_NC	rel	3	nourish		1
20	23	2	2	BNCSNCrel4	2	B_NC	S_NC	rel	4	milk	633.29	0
20	23	2	2	BNCSNCrel5	2	B_NC	S_NC	rel	5	grade	563.35	0
20	23	2	2	BNCSNCrel6	2	B_NC	S_NC	rel	6	attain		1
20	23	2	2	BNCSNCrel7	2	B_NC	S_NC	rel	7	settle	624.59	0
20	23	2	2	BNCSNCunr1	2	B_NC	S_NC	unr	1	state	679.13	0
20	23	2	2	BNCSNCunr2	2	B_NC	S_NC	unr	2	salute	641.69	0
20	23	2	2	BNCSNCunr3	2	B_NC	S_NC	unr	3	link	602.12	0
20	23	2	2	BNCSNCunr4	2	B_NC	S_NC	unr	4	blind	686.43	0
20	23	2	2	BNCSNCunr5	2	B_NC	S_NC	unr	5	thumb	1168.62	0
20	23	2	2	BNCSNCunr6	2	B_NC	S_NC	unr	6	engage	544.91	0
20	23	2	2	BNCSNCunr7	2	B_NC	S_NC	unr	7	ash	840.71	0
20	23	2	2	BCSNCrel1	1	B_C	S_NC	rel	1	Cruel	574.4	0
20	23	2	2	BCSNCrel2	1	B_C	S_NC	rel	2	dance	548.35	0
20	23	2	2	BCSNCrel3	1	B_C	S_NC	rel	3	relax	545.14	0
20	23	2	2	BCSNCrel4	1	B_C	S_NC	rel	4	observe	583.37	0
20	23	2	2	BCSNCrel5	1	B_C	S_NC	rel	5	simple	514.92	0
20	23	2	2	BCSNCrel6	1	B_C	S_NC	rel	6	Charm		0
20	23	2	2	BCSNCrel7	1	B_C	S_NC	rel	7	adapt	586.71	0
20	23	2	2	BCSNCunr1	1	B_C	S_NC	unr	1	accuse	878.9	0
20	23	2	2	BCSNCunr2	1	B_C	S_NC	unr	2	doctor	569.49	0
20	23	2	2	BCSNCunr3	1	B_C	S_NC	unr	3	Rare	669.37	0
20	23	2	2	BCSNCunr4	1	B_C	S_NC	unr	4	honor	649.62	0
20	23	2	2	BCSNCunr5	1	B_C	S_NC	unr	5	define	648.07	0
20	23	2	2	BCSNCunr6	1	B_C	S_NC	unr	6	salt		0
20	23	2	2	BCSNCunr7	1	B_C	S_NC	unr	7	obvious	696.12	0
20	23	2	2	BCSCrel1	1	B_C	S_C	rel	1	race	504.17	0
20	23	2	2	BCSCrel2	1	B_C	S_C	rel	2	crystal	584.85	0
20	23	2	2	BCSCrel3	1	B_C	S_C	rel	3	gene	970.04	0
20	23	2	2	BCSCrel4	1	B_C	S_C	rel	4	assist	679.92	0
20	23	2	2	BCSCrel5	1	B_C	S_C	rel	5	function	575.87	0
20	23	2	2	BCSCrel6	1	B_C	S_C	rel	6	base	516.19	0
20	23	2	2	BCSCrel7	1	B_C	S_C	rel	7	art	518.81	0
20	23	2	2	BCSCunr1	1	B_C	S_C	unr	1	repulse	876.82	0
20	23	2	2	BCSCunr2	1	B_C	S_C	unr	2	navigate	778.43	0
20	23	2	2	BCSCunr3	1	B_C	S_C	unr	3	penitent		0
20	23	2	2	BCSCunr4	1	B_C	S_C	unr	4	pass	615.61	0
20	23	2	2	BCSCunr5	1	B_C	S_C	unr	5	explode	594.59	0
20	23	2	2	BCSCunr6	1	B_C	S_C	unr	6	diverge	608.05	0
20	23	2	2	BCSCunr7	1	B_C	S_C	unr	7	preach	827.56	0
21	23	2	2	BNCSCrel1	2	B_NC	S_C	rel	1	appraise		1
21	23	2	2	BNCSCrel2	2	B_NC	S_C	rel	2	read	574.67	0
21	23	2	2	BNCSCrel3	2	B_NC	S_C	rel	3	dream	584.57	0
21	23	2	2	BNCSCrel4	2	B_NC	S_C	rel	4	leaf	702.73	0
21	23	2	2	BNCSCrel5	2	B_NC	S_C	rel	5	stop	613.79	0
21	23	2	2	BNCSCrel6	2	B_NC	S_C	rel	6	broker		0
21	23	2	2	BNCSCrel7	2	B_NC	S_C	rel	7	amuse		0
21	23	2	2	BNCSCunr1	2	B_NC	S_C	unr	1	play	545.08	0
21	23	2	2	BNCSCunr2	2	B_NC	S_C	unr	2	fake	739.16	0
21	23	2	2	BNCSCunr3	2	B_NC	S_C	unr	3	defeat	898.27	0
21	23	2	2	BNCSCunr4	2	B_NC	S_C	unr	4	ravish		0
21	23	2	2	BNCSCunr5	2	B_NC	S_C	unr	5	sell	770.72	0
21	23	2	2	BNCSCunr6	2	B_NC	S_C	unr	6	jump	678.79	0
21	23	2	2	BNCSCunr7	2	B_NC	S_C	unr	7	pack	775.86	0
21	23	2	2	BNCSNCrel1	2	B_NC	S_NC	rel	1	womanize		0
21	23	2	2	BNCSNCrel2	2	B_NC	S_NC	rel	2	fever	941.3	0
21	23	2	2	BNCSNCrel3	2	B_NC	S_NC	rel	3	nourish	925.42	0
21	23	2	2	BNCSNCrel4	2	B_NC	S_NC	rel	4	milk	612.03	0
21	23	2	2	BNCSNCrel5	2	B_NC	S_NC	rel	5	grade		0
21	23	2	2	BNCSNCrel6	2	B_NC	S_NC	rel	6	attain		1
21	23	2	2	BNCSNCrel7	2	B_NC	S_NC	rel	7	settle	940.53	0
21	23	2	2	BNCSNCunr1	2	B_NC	S_NC	unr	1	state	773.46	0
21	23	2	2	BNCSNCunr2	2	B_NC	S_NC	unr	2	salute	972.48	0
21	23	2	2	BNCSNCunr3	2	B_NC	S_NC	unr	3	link	728.33	0
21	23	2	2	BNCSNCunr4	2	B_NC	S_NC	unr	4	blind	747.86	0
21	23	2	2	BNCSNCunr5	2	B_NC	S_NC	unr	5	thumb	954.44	0
21	23	2	2	BNCSNCunr6	2	B_NC	S_NC	unr	6	engage		0
21	23	2	2	BNCSNCunr7	2	B_NC	S_NC	unr	7	ash		0
21	23	2	2	BCSNCrel1	1	B_C	S_NC	rel	1	Cruel	755.01	0
21	23	2	2	BCSNCrel2	1	B_C	S_NC	rel	2	dance	745.31	0
21	23	2	2	BCSNCrel3	1	B_C	S_NC	rel	3	relax	635.08	0
21	23	2	2	BCSNCrel4	1	B_C	S_NC	rel	4	observe		0
21	23	2	2	BCSNCrel5	1	B_C	S_NC	rel	5	simple	816.14	0
21	23	2	2	BCSNCrel6	1	B_C	S_NC	rel	6	Charm	597.16	0
21	23	2	2	BCSNCrel7	1	B_C	S_NC	rel	7	adapt		0
21	23	2	2	BCSNCunr1	1	B_C	S_NC	unr	1	accuse	696.04	0
21	23	2	2	BCSNCunr2	1	B_C	S_NC	unr	2	doctor	664.49	0
21	23	2	2	BCSNCunr3	1	B_C	S_NC	unr	3	Rare		0
21	23	2	2	BCSNCunr4	1	B_C	S_NC	unr	4	honor	681.41	0
21	23	2	2	BCSNCunr5	1	B_C	S_NC	unr	5	define	636.78	0
21	23	2	2	BCSNCunr6	1	B_C	S_NC	unr	6	salt	879.36	0
21	23	2	2	BCSNCunr7	1	B_C	S_NC	unr	7	obvious	675.96	0
21	23	2	2	BCSCrel1	1	B_C	S_C	rel	1	race	653.26	0
21	23	2	2	BCSCrel2	1	B_C	S_C	rel	2	crystal		0
21	23	2	2	BCSCrel3	1	B_C	S_C	rel	3	gene		0
21	23	2	2	BCSCrel4	1	B_C	S_C	rel	4	assist	663.23	0
21	23	2	2	BCSCrel5	1	B_C	S_C	rel	5	function	768.23	0
21	23	2	2	BCSCrel6	1	B_C	S_C	rel	6	base	994.96	0
21	23	2	2	BCSCrel7	1	B_C	S_C	rel	7	art	801.4	0
21	23	2	2	BCSCunr1	1	B_C	S_C	unr	1	repulse	874.14	0
21	23	2	2	BCSCunr2	1	B_C	S_C	unr	2	navigate	993.82	0
21	23	2	2	BCSCunr3	1	B_C	S_C	unr	3	penitent	748.28	0
21	23	2	2	BCSCunr4	1	B_C	S_C	unr	4	pass	598.62	0
21	23	2	2	BCSCunr5	1	B_C	S_C	unr	5	explode	689.74	0
21	23	2	2	BCSCunr6	1	B_C	S_C	unr	6	diverge		0
21	23	2	2	BCSCunr7	1	B_C	S_C	unr	7	preach	677.93	0
22	24	2	2	BNCSCrel1	2	B_NC	S_C	rel	1	appraise		1
22	24	2	2	BNCSCrel2	2	B_NC	S_C	rel	2	read	608.64	0
22	24	2	2	BNCSCrel3	2	B_NC	S_C	rel	3	dream	577.96	0
22	24	2	2	BNCSCrel4	2	B_NC	S_C	rel	4	leaf		0
22	24	2	2	BNCSCrel5	2	B_NC	S_C	rel	5	stop	532.91	0
22	24	2	2	BNCSCrel6	2	B_NC	S_C	rel	6	broker		0
22	24	2	2	BNCSCrel7	2	B_NC	S_C	rel	7	amuse	945.16	0
22	24	2	2	BNCSCunr1	2	B_NC	S_C	unr	1	play	599.67	0
22	24	2	2	BNCSCunr2	2	B_NC	S_C	unr	2	fake	662.25	0
22	24	2	2	BNCSCunr3	2	B_NC	S_C	unr	3	defeat	799.23	0
22	24	2	2	BNCSCunr4	2	B_NC	S_C	unr	4	ravish		0
22	24	2	2	BNCSCunr5	2	B_NC	S_C	unr	5	sell		0
22	24	2	2	BNCSCunr6	2	B_NC	S_C	unr	6	jump	649.26	0
22	24	2	2	BNCSCunr7	2	B_NC	S_C	unr	7	pack	785.37	0
22	24	2	2	BNCSNCrel1	2	B_NC	S_NC	rel	1	womanize		0
22	24	2	2	BNCSNCrel2	2	B_NC	S_NC	rel	2	fever	615.22	0
22	24	2	2	BNCSNCrel3	2	B_NC	S_NC	rel	3	nourish		0
22	24	2	2	BNCSNCrel4	2	B_NC	S_NC	rel	4	milk	630.81	0
22	24	2	2	BNCSNCrel5	2	B_NC	S_NC	rel	5	grade	617.27	0
22	24	2	2	BNCSNCrel6	2	B_NC	S_NC	rel	6	attain		1
22	24	2	2	BNCSNCrel7	2	B_NC	S_NC	rel	7	settle	807.66	0
22	24	2	2	BNCSNCunr1	2	B_NC	S_NC	unr	1	state	537.87	0
22	24	2	2	BNCSNCunr2	2	B_NC	S_NC	unr	2	salute	642.09	0
22	24	2	2	BNCSNCunr3	2	B_NC	S_NC	unr	3	link	643.57	0
22	24	2	2	BNCSNCunr4	2	B_NC	S_NC	unr	4	blind	1056.93	0
22	24	2	2	BNCSNCunr5	2	B_NC	S_NC	unr	5	thumb		0
22	24	2	2	BNCSNCunr6	2	B_NC	S_NC	unr	6	engage	964.11	0
22	24	2	2	BNCSNCunr7	2	B_NC	S_NC	unr	7	ash	814.63	0
22	24	2	2	BCSNCrel1	1	B_C	S_NC	rel	1	Cruel	607.65	0
22	24	2	2	BCSNCrel2	1	B_C	S_NC	rel	2	dance	537.8	0
22	24	2	2	BCSNCrel3	1	B_C	S_NC	rel	3	relax	629.81	0
22	24	2	2	BCSNCrel4	1	B_C	S_NC	rel	4	observe	667.49	0
22	24	2	2	BCSNCrel5	1	B_C	S_NC	rel	5	simple	632.38	0
22	24	2	2	BCSNCrel6	1	B_C	S_NC	rel	6	Charm	604.56	0
22	24	2	2	BCSNCrel7	1	B_C	S_NC	rel	7	adapt		0
22	24	2	2	BCSNCunr1	1	B_C	S_NC	unr	1	accuse	678.46	0
22	24	2	2	BCSNCunr2	1	B_C	S_NC	unr	2	doctor	718.49	0
22	24	2	2	BCSNCunr3	1	B_C	S_NC	unr	3	Rare	789.86	0
22	24	2	2	BCSNCunr4	1	B_C	S_NC	unr	4	honor	599.66	0
22	24	2	2	BCSNCunr5	1	B_C	S_NC	unr	5	define		0
22	24	2	2	BCSNCunr6	1	B_C	S_NC	unr	6	salt	914.15	0
22	24	2	2	BCSNCunr7	1	B_C	S_NC	unr	7	obvious	634.05	0
22	24	2	2	BCSCrel1	1	B_C	S_C	rel	1	race		0
22	24	2	2	BCSCrel2	1	B_C	S_C	rel	2	crystal		0
22	24	2	2	BCSCrel3	1	B_C	S_C	rel	3	gene	655.97	0
22	24	2	2	BCSCrel4	1	B_C	S_C	rel	4	assist	654.16	0
22	24	2	2	BCSCrel5	1	B_C	S_C	rel	5	function		0
22	24	2	2	BCSCrel6	1	B_C	S_C	rel	6	base	641.82	0
22	24	2	2	BCSCrel7	1	B_C	S_C	rel	7	art		0
22	24	2	2	BCSCunr1	1	B_C	S_C	unr	1	repulse		0
22	24	2	2	BCSCunr2	1	B_C	S_C	unr	2	navigate		0
22	24	2	2	BCSCunr3	1	B_C	S_C	unr	3	penitent		0
22	24	2	2	BCSCunr4	1	B_C	S_C	unr	4	pass	627.76	0
22	24	2	2	BCSCunr5	1	B_C	S_C	unr	5	explode	581.43	0
22	24	2	2	BCSCunr6	1	B_C	S_C	unr	6	diverge		0
22	24	2	2	BCSCunr7	1	B_C	S_C	unr	7	preach	945.7	0
23	25	1	2	BNCSCrel1	2	B_NC	S_C	rel	1	appraise	670.65	0
23	25	1	2	BNCSCrel2	2	B_NC	S_C	rel	2	read	715.12	0
23	25	1	2	BNCSCrel3	2	B_NC	S_C	rel	3	dream	577.9	0
23	25	1	2	BNCSCrel4	2	B_NC	S_C	rel	4	leaf	690.92	0
23	25	1	2	BNCSCrel5	2	B_NC	S_C	rel	5	stop	479.11	0
23	25	1	2	BNCSCrel6	2	B_NC	S_C	rel	6	broker	900.3	0
23	25	1	2	BNCSCrel7	2	B_NC	S_C	rel	7	amuse	701.25	0
23	25	1	2	BNCSCunr1	2	B_NC	S_C	unr	1	play	894.47	0
23	25	1	2	BNCSCunr2	2	B_NC	S_C	unr	2	fake	625.49	0
23	25	1	2	BNCSCunr3	2	B_NC	S_C	unr	3	defeat	822.71	0
23	25	1	2	BNCSCunr4	2	B_NC	S_C	unr	4	ravish	786.56	0
23	25	1	2	BNCSCunr5	2	B_NC	S_C	unr	5	sell		1
23	25	1	2	BNCSCunr6	2	B_NC	S_C	unr	6	jump	708.08	0
23	25	1	2	BNCSCunr7	2	B_NC	S_C	unr	7	pack	659.73	0
23	25	1	2	BNCSNCrel1	2	B_NC	S_NC	rel	1	womanize	603.99	0
23	25	1	2	BNCSNCrel2	2	B_NC	S_NC	rel	2	fever	873.02	0
23	25	1	2	BNCSNCrel3	2	B_NC	S_NC	rel	3	nourish	849.81	0
23	25	1	2	BNCSNCrel4	2	B_NC	S_NC	rel	4	milk	661.6	0
23	25	1	2	BNCSNCrel5	2	B_NC	S_NC	rel	5	grade	586.27	0
23	25	1	2	BNCSNCrel6	2	B_NC	S_NC	rel	6	attain	1076.13	0
23	25	1	2	BNCSNCrel7	2	B_NC	S_NC	rel	7	settle	661.79	0
23	25	1	2	BNCSNCunr1	2	B_NC	S_NC	unr	1	state	871.48	0
23	25	1	2	BNCSNCunr2	2	B_NC	S_NC	unr	2	salute	655.46	0
23	25	1	2	BNCSNCunr3	2	B_NC	S_NC	unr	3	link	566.16	0
23	25	1	2	BNCSNCunr4	2	B_NC	S_NC	unr	4	blind	804.61	0
23	25	1	2	BNCSNCunr5	2	B_NC	S_NC	unr	5	thumb	775.49	0
23	25	1	2	BNCSNCunr6	2	B_NC	S_NC	unr	6	engage	668.03	0
23	25	1	2	BNCSNCunr7	2	B_NC	S_NC	unr	7	ash	955.91	0
23	25	1	2	BCSNCrel1	1	B_C	S_NC	rel	1	Cruel	613.26	0
23	25	1	2	BCSNCrel2	1	B_C	S_NC	rel	2	dance	550.17	0
23	25	1	2	BCSNCrel3	1	B_C	S_NC	rel	3	relax	565.22	0
23	25	1	2	BCSNCrel4	1	B_C	S_NC	rel	4	observe	588.12	0
23	25	1	2	BCSNCrel5	1	B_C	S_NC	rel	5	simple	664.47	0
23	25	1	2	BCSNCrel6	1	B_C	S_NC	rel	6	Charm	597.53	0
23	25	1	2	BCSNCrel7	1	B_C	S_NC	rel	7	adapt	619.24	0
23	25	1	2	BCSNCunr1	1	B_C	S_NC	unr	1	accuse	728	0
23	25	1	2	BCSNCunr2	1	B_C	S_NC	unr	2	doctor	559.06	0
23	25	1	2	BCSNCunr3	1	B_C	S_NC	unr	3	Rare	751.69	0
23	25	1	2	BCSNCunr4	1	B_C	S_NC	unr	4	honor	603.1	0
23	25	1	2	BCSNCunr5	1	B_C	S_NC	unr	5	define	565.81	0
23	25	1	2	BCSNCunr6	1	B_C	S_NC	unr	6	salt	739.45	0
23	25	1	2	BCSNCunr7	1	B_C	S_NC	unr	7	obvious	517.25	0
23	25	1	2	BCSCrel1	1	B_C	S_C	rel	1	race	1040.53	0
23	25	1	2	BCSCrel2	1	B_C	S_C	rel	2	crystal	616.24	0
23	25	1	2	BCSCrel3	1	B_C	S_C	rel	3	gene	768.42	0
23	25	1	2	BCSCrel4	1	B_C	S_C	rel	4	assist	548.78	0
23	25	1	2	BCSCrel5	1	B_C	S_C	rel	5	function	708.53	0
23	25	1	2	BCSCrel6	1	B_C	S_C	rel	6	base	539.95	0
23	25	1	2	BCSCrel7	1	B_C	S_C	rel	7	art	492.47	0
23	25	1	2	BCSCunr1	1	B_C	S_C	unr	1	repulse	808.73	0
23	25	1	2	BCSCunr2	1	B_C	S_C	unr	2	navigate	832.49	0
23	25	1	2	BCSCunr3	1	B_C	S_C	unr	3	penitent		1
23	25	1	2	BCSCunr4	1	B_C	S_C	unr	4	pass	750.17	0
23	25	1	2	BCSCunr5	1	B_C	S_C	unr	5	explode	690.42	0
23	25	1	2	BCSCunr6	1	B_C	S_C	unr	6	diverge	822.9	0
23	25	1	2	BCSCunr7	1	B_C	S_C	unr	7	preach	674.43	0
24	19	1	2	BNCSCrel1	2	B_NC	S_C	rel	1	appraise	790.66	0
24	19	1	2	BNCSCrel2	2	B_NC	S_C	rel	2	read	525.96	0
24	19	1	2	BNCSCrel3	2	B_NC	S_C	rel	3	dream	531.44	0
24	19	1	2	BNCSCrel4	2	B_NC	S_C	rel	4	leaf	508.51	0
24	19	1	2	BNCSCrel5	2	B_NC	S_C	rel	5	stop	536.14	0
24	19	1	2	BNCSCrel6	2	B_NC	S_C	rel	6	broker	621.18	0
24	19	1	2	BNCSCrel7	2	B_NC	S_C	rel	7	amuse	706.91	0
24	19	1	2	BNCSCunr1	2	B_NC	S_C	unr	1	play	522.06	0
24	19	1	2	BNCSCunr2	2	B_NC	S_C	unr	2	fake	614.03	0
24	19	1	2	BNCSCunr3	2	B_NC	S_C	unr	3	defeat	665.36	0
24	19	1	2	BNCSCunr4	2	B_NC	S_C	unr	4	ravish	569.8	0
24	19	1	2	BNCSCunr5	2	B_NC	S_C	unr	5	sell	699.57	0
24	19	1	2	BNCSCunr6	2	B_NC	S_C	unr	6	jump	569.78	0
24	19	1	2	BNCSCunr7	2	B_NC	S_C	unr	7	pack	851.96	0
24	19	1	2	BNCSNCrel1	2	B_NC	S_NC	rel	1	womanize	663.82	0
24	19	1	2	BNCSNCrel2	2	B_NC	S_NC	rel	2	fever	535.49	0
24	19	1	2	BNCSNCrel3	2	B_NC	S_NC	rel	3	nourish	730.83	0
24	19	1	2	BNCSNCrel4	2	B_NC	S_NC	rel	4	milk	531.55	0
24	19	1	2	BNCSNCrel5	2	B_NC	S_NC	rel	5	grade	549.65	0
24	19	1	2	BNCSNCrel6	2	B_NC	S_NC	rel	6	attain	705.32	0
24	19	1	2	BNCSNCrel7	2	B_NC	S_NC	rel	7	settle	670.71	0
24	19	1	2	BNCSNCunr1	2	B_NC	S_NC	unr	1	state	589.57	0
24	19	1	2	BNCSNCunr2	2	B_NC	S_NC	unr	2	salute	715.54	0
24	19	1	2	BNCSNCunr3	2	B_NC	S_NC	unr	3	link	612.68	0
24	19	1	2	BNCSNCunr4	2	B_NC	S_NC	unr	4	blind	605.45	0
24	19	1	2	BNCSNCunr5	2	B_NC	S_NC	unr	5	thumb	576.68	0
24	19	1	2	BNCSNCunr6	2	B_NC	S_NC	unr	6	engage	599.85	0
24	19	1	2	BNCSNCunr7	2	B_NC	S_NC	unr	7	ash	602.91	0
24	19	1	2	BCSNCrel1	1	B_C	S_NC	rel	1	Cruel	544.58	0
24	19	1	2	BCSNCrel2	1	B_C	S_NC	rel	2	dance	478.2	0
24	19	1	2	BCSNCrel3	1	B_C	S_NC	rel	3	relax	568.34	0
24	19	1	2	BCSNCrel4	1	B_C	S_NC	rel	4	observe	490.22	0
24	19	1	2	BCSNCrel5	1	B_C	S_NC	rel	5	simple	476.18	0
24	19	1	2	BCSNCrel6	1	B_C	S_NC	rel	6	Charm	514.63	0
24	19	1	2	BCSNCrel7	1	B_C	S_NC	rel	7	adapt	728.24	0
24	19	1	2	BCSNCunr1	1	B_C	S_NC	unr	1	accuse	660.86	0
24	19	1	2	BCSNCunr2	1	B_C	S_NC	unr	2	doctor	518.15	0
24	19	1	2	BCSNCunr3	1	B_C	S_NC	unr	3	Rare	625.4	0
24	19	1	2	BCSNCunr4	1	B_C	S_NC	unr	4	honor		1
24	19	1	2	BCSNCunr5	1	B_C	S_NC	unr	5	define	638.79	0
24	19	1	2	BCSNCunr6	1	B_C	S_NC	unr	6	salt	680.66	0
24	19	1	2	BCSNCunr7	1	B_C	S_NC	unr	7	obvious	830.79	0
24	19	1	2	BCSCrel1	1	B_C	S_C	rel	1	race	536.57	0
24	19	1	2	BCSCrel2	1	B_C	S_C	rel	2	crystal	604.15	0
24	19	1	2	BCSCrel3	1	B_C	S_C	rel	3	gene	585.73	0
24	19	1	2	BCSCrel4	1	B_C	S_C	rel	4	assist	716.45	0
24	19	1	2	BCSCrel5	1	B_C	S_C	rel	5	function	651.95	0
24	19	1	2	BCSCrel6	1	B_C	S_C	rel	6	base	531.32	0
24	19	1	2	BCSCrel7	1	B_C	S_C	rel	7	art	556.36	0
24	19	1	2	BCSCunr1	1	B_C	S_C	unr	1	repulse	1000.66	0
24	19	1	2	BCSCunr2	1	B_C	S_C	unr	2	navigate	603.45	0
24	19	1	2	BCSCunr3	1	B_C	S_C	unr	3	penitent		1
24	19	1	2	BCSCunr4	1	B_C	S_C	unr	4	pass	574.63	0
24	19	1	2	BCSCunr5	1	B_C	S_C	unr	5	explode	559.61	0
24	19	1	2	BCSCunr6	1	B_C	S_C	unr	6	diverge	650.5	0
24	19	1	2	BCSCunr7	1	B_C	S_C	unr	7	preach	797.53	0
25	20	2	2	BNCSCrel1	2	B_NC	S_C	rel	1	appraise		1
25	20	2	2	BNCSCrel2	2	B_NC	S_C	rel	2	read	540.55	0
25	20	2	2	BNCSCrel3	2	B_NC	S_C	rel	3	dream	608.53	0
25	20	2	2	BNCSCrel4	2	B_NC	S_C	rel	4	leaf	725.99	0
25	20	2	2	BNCSCrel5	2	B_NC	S_C	rel	5	stop	580.1	0
25	20	2	2	BNCSCrel6	2	B_NC	S_C	rel	6	broker	660.29	0
25	20	2	2	BNCSCrel7	2	B_NC	S_C	rel	7	amuse	534.85	0
25	20	2	2	BNCSCunr1	2	B_NC	S_C	unr	1	play	565.14	0
25	20	2	2	BNCSCunr2	2	B_NC	S_C	unr	2	fake	666.49	0
25	20	2	2	BNCSCunr3	2	B_NC	S_C	unr	3	defeat	646.64	0
25	20	2	2	BNCSCunr4	2	B_NC	S_C	unr	4	ravish		1
25	20	2	2	BNCSCunr5	2	B_NC	S_C	unr	5	sell	659.74	0
25	20	2	2	BNCSCunr6	2	B_NC	S_C	unr	6	jump	658.48	0
25	20	2	2	BNCSCunr7	2	B_NC	S_C	unr	7	pack	1087.35	0
25	20	2	2	BNCSNCrel1	2	B_NC	S_NC	rel	1	womanize	630.15	0
25	20	2	2	BNCSNCrel2	2	B_NC	S_NC	rel	2	fever	620.12	0
25	20	2	2	BNCSNCrel3	2	B_NC	S_NC	rel	3	nourish	1026.5	0
25	20	2	2	BNCSNCrel4	2	B_NC	S_NC	rel	4	milk	589.66	0
25	20	2	2	BNCSNCrel5	2	B_NC	S_NC	rel	5	grade	621.56	0
25	20	2	2	BNCSNCrel6	2	B_NC	S_NC	rel	6	attain		1
25	20	2	2	BNCSNCrel7	2	B_NC	S_NC	rel	7	settle	651.57	0
25	20	2	2	BNCSNCunr1	2	B_NC	S_NC	unr	1	state	737.22	0
25	20	2	2	BNCSNCunr2	2	B_NC	S_NC	unr	2	salute	667.04	0
25	20	2	2	BNCSNCunr3	2	B_NC	S_NC	unr	3	link	571.13	0
25	20	2	2	BNCSNCunr4	2	B_NC	S_NC	unr	4	blind	675.23	0
25	20	2	2	BNCSNCunr5	2	B_NC	S_NC	unr	5	thumb	593.63	0
25	20	2	2	BNCSNCunr6	2	B_NC	S_NC	unr	6	engage	637.22	0
25	20	2	2	BNCSNCunr7	2	B_NC	S_NC	unr	7	ash		1
25	20	2	2	BCSNCrel1	1	B_C	S_NC	rel	1	Cruel	621.74	0
25	20	2	2	BCSNCrel2	1	B_C	S_NC	rel	2	dance	470.5	0
25	20	2	2	BCSNCrel3	1	B_C	S_NC	rel	3	relax	601.95	0
25	20	2	2	BCSNCrel4	1	B_C	S_NC	rel	4	observe	505.93	0
25	20	2	2	BCSNCrel5	1	B_C	S_NC	rel	5	simple	504.66	0
25	20	2	2	BCSNCrel6	1	B_C	S_NC	rel	6	Charm	710.93	0
25	20	2	2	BCSNCrel7	1	B_C	S_NC	rel	7	adapt	604.58	0
25	20	2	2	BCSNCunr1	1	B_C	S_NC	unr	1	accuse	826.24	0
25	20	2	2	BCSNCunr2	1	B_C	S_NC	unr	2	doctor	593.2	0
25	20	2	2	BCSNCunr3	1	B_C	S_NC	unr	3	Rare	601.9	0
25	20	2	2	BCSNCunr4	1	B_C	S_NC	unr	4	honor	692.26	0
25	20	2	2	BCSNCunr5	1	B_C	S_NC	unr	5	define	596.81	0
25	20	2	2	BCSNCunr6	1	B_C	S_NC	unr	6	salt	625.03	0
25	20	2	2	BCSNCunr7	1	B_C	S_NC	unr	7	obvious	780.53	0
25	20	2	2	BCSCrel1	1	B_C	S_C	rel	1	race	616.62	0
25	20	2	2	BCSCrel2	1	B_C	S_C	rel	2	crystal	657.7	0
25	20	2	2	BCSCrel3	1	B_C	S_C	rel	3	gene	606.18	0
25	20	2	2	BCSCrel4	1	B_C	S_C	rel	4	assist	574.87	0
25	20	2	2	BCSCrel5	1	B_C	S_C	rel	5	function	617.41	0
25	20	2	2	BCSCrel6	1	B_C	S_C	rel	6	base	618.38	0
25	20	2	2	BCSCrel7	1	B_C	S_C	rel	7	art	597.95	0
25	20	2	2	BCSCunr1	1	B_C	S_C	unr	1	repulse	808.57	0
25	20	2	2	BCSCunr2	1	B_C	S_C	unr	2	navigate	797.48	0
25	20	2	2	BCSCunr3	1	B_C	S_C	unr	3	penitent	1110.46	0
25	20	2	2	BCSCunr4	1	B_C	S_C	unr	4	pass	669.66	0
25	20	2	2	BCSCunr5	1	B_C	S_C	unr	5	explode	668.76	0
25	20	2	2	BCSCunr6	1	B_C	S_C	unr	6	diverge	996.12	0
25	20	2	2	BCSCunr7	1	B_C	S_C	unr	7	preach	716.72	0
26	29	2	2	BNCSCrel1	2	B_NC	S_C	rel	1	appraise	620.23	0
26	29	2	2	BNCSCrel2	2	B_NC	S_C	rel	2	read	823.51	0
26	29	2	2	BNCSCrel3	2	B_NC	S_C	rel	3	dream	596.57	0
26	29	2	2	BNCSCrel4	2	B_NC	S_C	rel	4	leaf	606.74	0
26	29	2	2	BNCSCrel5	2	B_NC	S_C	rel	5	stop	517.73	0
26	29	2	2	BNCSCrel6	2	B_NC	S_C	rel	6	broker	669.78	0
26	29	2	2	BNCSCrel7	2	B_NC	S_C	rel	7	amuse	559.89	0
26	29	2	2	BNCSCunr1	2	B_NC	S_C	unr	1	play	604.67	0
26	29	2	2	BNCSCunr2	2	B_NC	S_C	unr	2	fake	856.92	0
26	29	2	2	BNCSCunr3	2	B_NC	S_C	unr	3	defeat	704.78	0
26	29	2	2	BNCSCunr4	2	B_NC	S_C	unr	4	ravish	984	0
26	29	2	2	BNCSCunr5	2	B_NC	S_C	unr	5	sell	635.86	0
26	29	2	2	BNCSCunr6	2	B_NC	S_C	unr	6	jump	692.66	0
26	29	2	2	BNCSCunr7	2	B_NC	S_C	unr	7	pack	1001.82	0
26	29	2	2	BNCSNCrel1	2	B_NC	S_NC	rel	1	womanize	858.34	0
26	29	2	2	BNCSNCrel2	2	B_NC	S_NC	rel	2	fever	600.7	0
26	29	2	2	BNCSNCrel3	2	B_NC	S_NC	rel	3	nourish	855.1	0
26	29	2	2	BNCSNCrel4	2	B_NC	S_NC	rel	4	milk	597.92	0
26	29	2	2	BNCSNCrel5	2	B_NC	S_NC	rel	5	grade	598.31	0
26	29	2	2	BNCSNCrel6	2	B_NC	S_NC	rel	6	attain	967.38	0
26	29	2	2	BNCSNCrel7	2	B_NC	S_NC	rel	7	settle	649.4	0
26	29	2	2	BNCSNCunr1	2	B_NC	S_NC	unr	1	state	1020.84	0
26	29	2	2	BNCSNCunr2	2	B_NC	S_NC	unr	2	salute	696.86	0
26	29	2	2	BNCSNCunr3	2	B_NC	S_NC	unr	3	link	962.29	0
26	29	2	2	BNCSNCunr4	2	B_NC	S_NC	unr	4	blind	631.83	0
26	29	2	2	BNCSNCunr5	2	B_NC	S_NC	unr	5	thumb	640.74	0
26	29	2	2	BNCSNCunr6	2	B_NC	S_NC	unr	6	engage	636.07	0
26	29	2	2	BNCSNCunr7	2	B_NC	S_NC	unr	7	ash	1013.47	0
26	29	2	2	BCSNCrel1	1	B_C	S_NC	rel	1	Cruel	639.74	0
26	29	2	2	BCSNCrel2	1	B_C	S_NC	rel	2	dance	722.29	0
26	29	2	2	BCSNCrel3	1	B_C	S_NC	rel	3	relax	711.69	0
26	29	2	2	BCSNCrel4	1	B_C	S_NC	rel	4	observe	581.15	0
26	29	2	2	BCSNCrel5	1	B_C	S_NC	rel	5	simple	868.67	0
26	29	2	2	BCSNCrel6	1	B_C	S_NC	rel	6	Charm	572.92	0
26	29	2	2	BCSNCrel7	1	B_C	S_NC	rel	7	adapt	579.97	0
26	29	2	2	BCSNCunr1	1	B_C	S_NC	unr	1	accuse	856.57	0
26	29	2	2	BCSNCunr2	1	B_C	S_NC	unr	2	doctor	714.07	0
26	29	2	2	BCSNCunr3	1	B_C	S_NC	unr	3	Rare	600.01	0
26	29	2	2	BCSNCunr4	1	B_C	S_NC	unr	4	honor	735.47	0
26	29	2	2	BCSNCunr5	1	B_C	S_NC	unr	5	define	744.49	0
26	29	2	2	BCSNCunr6	1	B_C	S_NC	unr	6	salt	625.7	0
26	29	2	2	BCSNCunr7	1	B_C	S_NC	unr	7	obvious	741.5	0
26	29	2	2	BCSCrel1	1	B_C	S_C	rel	1	race	517.45	0
26	29	2	2	BCSCrel2	1	B_C	S_C	rel	2	crystal	618.55	0
26	29	2	2	BCSCrel3	1	B_C	S_C	rel	3	gene	556.06	0
26	29	2	2	BCSCrel4	1	B_C	S_C	rel	4	assist	640.62	0
26	29	2	2	BCSCrel5	1	B_C	S_C	rel	5	function		0
26	29	2	2	BCSCrel6	1	B_C	S_C	rel	6	base	982.09	0
26	29	2	2	BCSCrel7	1	B_C	S_C	rel	7	art	532.03	0
26	29	2	2	BCSCunr1	1	B_C	S_C	unr	1	repulse	727.32	0
26	29	2	2	BCSCunr2	1	B_C	S_C	unr	2	navigate	617.95	0
26	29	2	2	BCSCunr3	1	B_C	S_C	unr	3	penitent	921.6	0
26	29	2	2	BCSCunr4	1	B_C	S_C	unr	4	pass	845.98	0
26	29	2	2	BCSCunr5	1	B_C	S_C	unr	5	explode	642.25	0
26	29	2	2	BCSCunr6	1	B_C	S_C	unr	6	diverge		0
26	29	2	2	BCSCunr7	1	B_C	S_C	unr	7	preach		0
27	28	2	2	BNCSCrel1	2	B_NC	S_C	rel	1	appraise	846.03	0
27	28	2	2	BNCSCrel2	2	B_NC	S_C	rel	2	read	568.57	0
27	28	2	2	BNCSCrel3	2	B_NC	S_C	rel	3	dream	499.95	0
27	28	2	2	BNCSCrel4	2	B_NC	S_C	rel	4	leaf	552.65	0
27	28	2	2	BNCSCrel5	2	B_NC	S_C	rel	5	stop	541.91	0
27	28	2	2	BNCSCrel6	2	B_NC	S_C	rel	6	broker	747.77	0
27	28	2	2	BNCSCrel7	2	B_NC	S_C	rel	7	amuse	931.23	0
27	28	2	2	BNCSCunr1	2	B_NC	S_C	unr	1	play	528.15	0
27	28	2	2	BNCSCunr2	2	B_NC	S_C	unr	2	fake	905.85	0
27	28	2	2	BNCSCunr3	2	B_NC	S_C	unr	3	defeat	1115.3	0
27	28	2	2	BNCSCunr4	2	B_NC	S_C	unr	4	ravish		0
27	28	2	2	BNCSCunr5	2	B_NC	S_C	unr	5	sell	755.06	0
27	28	2	2	BNCSCunr6	2	B_NC	S_C	unr	6	jump	606.44	0
27	28	2	2	BNCSCunr7	2	B_NC	S_C	unr	7	pack	567.98	0
27	28	2	2	BNCSNCrel1	2	B_NC	S_NC	rel	1	womanize		0
27	28	2	2	BNCSNCrel2	2	B_NC	S_NC	rel	2	fever	638.19	0
27	28	2	2	BNCSNCrel3	2	B_NC	S_NC	rel	3	nourish	861.97	0
27	28	2	2	BNCSNCrel4	2	B_NC	S_NC	rel	4	milk	548.07	0
27	28	2	2	BNCSNCrel5	2	B_NC	S_NC	rel	5	grade	701.09	0
27	28	2	2	BNCSNCrel6	2	B_NC	S_NC	rel	6	attain	904.78	0
27	28	2	2	BNCSNCrel7	2	B_NC	S_NC	rel	7	settle	764.53	0
27	28	2	2	BNCSNCunr1	2	B_NC	S_NC	unr	1	state	576.57	0
27	28	2	2	BNCSNCunr2	2	B_NC	S_NC	unr	2	salute		1
27	28	2	2	BNCSNCunr3	2	B_NC	S_NC	unr	3	link	637.73	0
27	28	2	2	BNCSNCunr4	2	B_NC	S_NC	unr	4	blind	574.15	0
27	28	2	2	BNCSNCunr5	2	B_NC	S_NC	unr	5	thumb	908.83	0
27	28	2	2	BNCSNCunr6	2	B_NC	S_NC	unr	6	engage	641.91	0
27	28	2	2	BNCSNCunr7	2	B_NC	S_NC	unr	7	ash	916.72	0
27	28	2	2	BCSNCrel1	1	B_C	S_NC	rel	1	Cruel	739.09	0
27	28	2	2	BCSNCrel2	1	B_C	S_NC	rel	2	dance	710.93	0
27	28	2	2	BCSNCrel3	1	B_C	S_NC	rel	3	relax	576.33	0
27	28	2	2	BCSNCrel4	1	B_C	S_NC	rel	4	observe	543.69	0
27	28	2	2	BCSNCrel5	1	B_C	S_NC	rel	5	simple	531.97	0
27	28	2	2	BCSNCrel6	1	B_C	S_NC	rel	6	Charm	830.75	0
27	28	2	2	BCSNCrel7	1	B_C	S_NC	rel	7	adapt	707.21	0
27	28	2	2	BCSNCunr1	1	B_C	S_NC	unr	1	accuse		1
27	28	2	2	BCSNCunr2	1	B_C	S_NC	unr	2	doctor	664.65	0
27	28	2	2	BCSNCunr3	1	B_C	S_NC	unr	3	Rare	616.88	0
27	28	2	2	BCSNCunr4	1	B_C	S_NC	unr	4	honor	572.27	0
27	28	2	2	BCSNCunr5	1	B_C	S_NC	unr	5	define	788.01	0
27	28	2	2	BCSNCunr6	1	B_C	S_NC	unr	6	salt	628.93	0
27	28	2	2	BCSNCunr7	1	B_C	S_NC	unr	7	obvious	669.15	0
27	28	2	2	BCSCrel1	1	B_C	S_C	rel	1	race	570.49	0
27	28	2	2	BCSCrel2	1	B_C	S_C	rel	2	crystal	780.19	0
27	28	2	2	BCSCrel3	1	B_C	S_C	rel	3	gene	898.03	0
27	28	2	2	BCSCrel4	1	B_C	S_C	rel	4	assist	728.58	0
27	28	2	2	BCSCrel5	1	B_C	S_C	rel	5	function	581.73	0
27	28	2	2	BCSCrel6	1	B_C	S_C	rel	6	base	696.38	0
27	28	2	2	BCSCrel7	1	B_C	S_C	rel	7	art	757.74	0
27	28	2	2	BCSCunr1	1	B_C	S_C	unr	1	repulse	737.04	0
27	28	2	2	BCSCunr2	1	B_C	S_C	unr	2	navigate	903.24	0
27	28	2	2	BCSCunr3	1	B_C	S_C	unr	3	penitent	1046.75	0
27	28	2	2	BCSCunr4	1	B_C	S_C	unr	4	pass	534.4	0
27	28	2	2	BCSCunr5	1	B_C	S_C	unr	5	explode	671.99	0
27	28	2	2	BCSCunr6	1	B_C	S_C	unr	6	diverge	754.6	0
27	28	2	2	BCSCunr7	1	B_C	S_C	unr	7	preach		0
28	27	1	2	BNCSCrel1	2	B_NC	S_C	rel	1	appraise	685.18	0
28	27	1	2	BNCSCrel2	2	B_NC	S_C	rel	2	read	730.4	0
28	27	1	2	BNCSCrel3	2	B_NC	S_C	rel	3	dream	629.78	0
28	27	1	2	BNCSCrel4	2	B_NC	S_C	rel	4	leaf		1
28	27	1	2	BNCSCrel5	2	B_NC	S_C	rel	5	stop	545.05	0
28	27	1	2	BNCSCrel6	2	B_NC	S_C	rel	6	broker	661.53	0
28	27	1	2	BNCSCrel7	2	B_NC	S_C	rel	7	amuse		1
28	27	1	2	BNCSCunr1	2	B_NC	S_C	unr	1	play	579.48	0
28	27	1	2	BNCSCunr2	2	B_NC	S_C	unr	2	fake	778.85	0
28	27	1	2	BNCSCunr3	2	B_NC	S_C	unr	3	defeat	650.49	0
28	27	1	2	BNCSCunr4	2	B_NC	S_C	unr	4	ravish		1
28	27	1	2	BNCSCunr5	2	B_NC	S_C	unr	5	sell	694.25	0
28	27	1	2	BNCSCunr6	2	B_NC	S_C	unr	6	jump	421.74	0
28	27	1	2	BNCSCunr7	2	B_NC	S_C	unr	7	pack	498.9	0
28	27	1	2	BNCSNCrel1	2	B_NC	S_NC	rel	1	womanize		1
28	27	1	2	BNCSNCrel2	2	B_NC	S_NC	rel	2	fever	528.64	0
28	27	1	2	BNCSNCrel3	2	B_NC	S_NC	rel	3	nourish	770.34	0
28	27	1	2	BNCSNCrel4	2	B_NC	S_NC	rel	4	milk	640.39	0
28	27	1	2	BNCSNCrel5	2	B_NC	S_NC	rel	5	grade	638.43	0
28	27	1	2	BNCSNCrel6	2	B_NC	S_NC	rel	6	attain	867.75	0
28	27	1	2	BNCSNCrel7	2	B_NC	S_NC	rel	7	settle	663.38	0
28	27	1	2	BNCSNCunr1	2	B_NC	S_NC	unr	1	state	587.75	0
28	27	1	2	BNCSNCunr2	2	B_NC	S_NC	unr	2	salute	603.3	0
28	27	1	2	BNCSNCunr3	2	B_NC	S_NC	unr	3	link	692.25	0
28	27	1	2	BNCSNCunr4	2	B_NC	S_NC	unr	4	blind	661.08	0
28	27	1	2	BNCSNCunr5	2	B_NC	S_NC	unr	5	thumb	1002.15	0
28	27	1	2	BNCSNCunr6	2	B_NC	S_NC	unr	6	engage	672.44	0
28	27	1	2	BNCSNCunr7	2	B_NC	S_NC	unr	7	ash	791.83	0
28	27	1	2	BCSNCrel1	1	B_C	S_NC	rel	1	Cruel	562.91	0
28	27	1	2	BCSNCrel2	1	B_C	S_NC	rel	2	dance	468.35	0
28	27	1	2	BCSNCrel3	1	B_C	S_NC	rel	3	relax	617.01	0
28	27	1	2	BCSNCrel4	1	B_C	S_NC	rel	4	observe	562.43	0
28	27	1	2	BCSNCrel5	1	B_C	S_NC	rel	5	simple	453.67	0
28	27	1	2	BCSNCrel6	1	B_C	S_NC	rel	6	Charm	580.24	0
28	27	1	2	BCSNCrel7	1	B_C	S_NC	rel	7	adapt	606.44	0
28	27	1	2	BCSNCunr1	1	B_C	S_NC	unr	1	accuse	555.98	0
28	27	1	2	BCSNCunr2	1	B_C	S_NC	unr	2	doctor	448.88	0
28	27	1	2	BCSNCunr3	1	B_C	S_NC	unr	3	Rare	661.43	0
28	27	1	2	BCSNCunr4	1	B_C	S_NC	unr	4	honor	489.17	0
28	27	1	2	BCSNCunr5	1	B_C	S_NC	unr	5	define	512.77	0
28	27	1	2	BCSNCunr6	1	B_C	S_NC	unr	6	salt	469.3	0
28	27	1	2	BCSNCunr7	1	B_C	S_NC	unr	7	obvious	444.09	0
28	27	1	2	BCSCrel1	1	B_C	S_C	rel	1	race	484.67	0
28	27	1	2	BCSCrel2	1	B_C	S_C	rel	2	crystal	931.57	0
28	27	1	2	BCSCrel3	1	B_C	S_C	rel	3	gene	580.25	0
28	27	1	2	BCSCrel4	1	B_C	S_C	rel	4	assist	578.09	0
28	27	1	2	BCSCrel5	1	B_C	S_C	rel	5	function	415.72	0
28	27	1	2	BCSCrel6	1	B_C	S_C	rel	6	base	531.59	0
28	27	1	2	BCSCrel7	1	B_C	S_C	rel	7	art	540.94	0
28	27	1	2	BCSCunr1	1	B_C	S_C	unr	1	repulse	671.79	0
28	27	1	2	BCSCunr2	1	B_C	S_C	unr	2	navigate	1031.17	0
28	27	1	2	BCSCunr3	1	B_C	S_C	unr	3	penitent	691.65	0
28	27	1	2	BCSCunr4	1	B_C	S_C	unr	4	pass	624.7	0
28	27	1	2	BCSCunr5	1	B_C	S_C	unr	5	explode	694.71	0
28	27	1	2	BCSCunr6	1	B_C	S_C	unr	6	diverge	675.45	0
28	27	1	2	BCSCunr7	1	B_C	S_C	unr	7	preach	773.4	0
29		1	2	BNCSCrel1	2	B_NC	S_C	rel	1	appraise	520.09	0
29	0	1	2	BNCSCrel2	2	B_NC	S_C	rel	2	read	511.5	0
29	0	1	2	BNCSCrel3	2	B_NC	S_C	rel	3	dream	455.79	0
29	0	1	2	BNCSCrel4	2	B_NC	S_C	rel	4	leaf	504.44	0
29	0	1	2	BNCSCrel5	2	B_NC	S_C	rel	5	stop	526.84	0
29	0	1	2	BNCSCrel6	2	B_NC	S_C	rel	6	broker	943.84	0
29	0	1	2	BNCSCrel7	2	B_NC	S_C	rel	7	amuse	479.11	0
29	0	1	2	BNCSCunr1	2	B_NC	S_C	unr	1	play	756.34	0
29	0	1	2	BNCSCunr2	2	B_NC	S_C	unr	2	fake	675.45	0
29	0	1	2	BNCSCunr3	2	B_NC	S_C	unr	3	defeat	603.01	0
29	0	1	2	BNCSCunr4	2	B_NC	S_C	unr	4	ravish	831.78	0
29	0	1	2	BNCSCunr5	2	B_NC	S_C	unr	5	sell	662.31	0
29	0	1	2	BNCSCunr6	2	B_NC	S_C	unr	6	jump	632.01	0
29	0	1	2	BNCSCunr7	2	B_NC	S_C	unr	7	pack	539.02	0
29	0	1	2	BNCSNCrel1	2	B_NC	S_NC	rel	1	womanize	628.59	0
29	0	1	2	BNCSNCrel2	2	B_NC	S_NC	rel	2	fever	514.13	0
29	0	1	2	BNCSNCrel3	2	B_NC	S_NC	rel	3	nourish	784.05	0
29	0	1	2	BNCSNCrel4	2	B_NC	S_NC	rel	4	milk	544.15	0
29	0	1	2	BNCSNCrel5	2	B_NC	S_NC	rel	5	grade	535.13	0
29	0	1	2	BNCSNCrel6	2	B_NC	S_NC	rel	6	attain		1
29	0	1	2	BNCSNCrel7	2	B_NC	S_NC	rel	7	settle	689.54	0
29	0	1	2	BNCSNCunr1	2	B_NC	S_NC	unr	1	state	711.92	0
29	0	1	2	BNCSNCunr2	2	B_NC	S_NC	unr	2	salute	661.89	0
29	0	1	2	BNCSNCunr3	2	B_NC	S_NC	unr	3	link	728.26	0
29	0	1	2	BNCSNCunr4	2	B_NC	S_NC	unr	4	blind	643.27	0
29	0	1	2	BNCSNCunr5	2	B_NC	S_NC	unr	5	thumb	510.48	0
29	0	1	2	BNCSNCunr6	2	B_NC	S_NC	unr	6	engage	537.74	0
29	0	1	2	BNCSNCunr7	2	B_NC	S_NC	unr	7	ash	701.94	0
29	0	1	2	BCSNCrel1	1	B_C	S_NC	rel	1	Cruel	513.64	0
29	0	1	2	BCSNCrel2	1	B_C	S_NC	rel	2	dance	819.15	0
29	0	1	2	BCSNCrel3	1	B_C	S_NC	rel	3	relax	479.59	0
29	0	1	2	BCSNCrel4	1	B_C	S_NC	rel	4	observe	515.69	0
29	0	1	2	BCSNCrel5	1	B_C	S_NC	rel	5	simple	545.87	0
29	0	1	2	BCSNCrel6	1	B_C	S_NC	rel	6	Charm	494.45	0
29	0	1	2	BCSNCrel7	1	B_C	S_NC	rel	7	adapt	498.29	0
29	0	1	2	BCSNCunr1	1	B_C	S_NC	unr	1	accuse	715.7	0
29	0	1	2	BCSNCunr2	1	B_C	S_NC	unr	2	doctor	573.19	0
29	0	1	2	BCSNCunr3	1	B_C	S_NC	unr	3	Rare	551.41	0
29	0	1	2	BCSNCunr4	1	B_C	S_NC	unr	4	honor	543.1	0
29	0	1	2	BCSNCunr5	1	B_C	S_NC	unr	5	define	794.36	0
29	0	1	2	BCSNCunr6	1	B_C	S_NC	unr	6	salt	527.31	0
29	0	1	2	BCSNCunr7	1	B_C	S_NC	unr	7	obvious	700.43	0
29	0	1	2	BCSCrel1	1	B_C	S_C	rel	1	race	478.78	0
29	0	1	2	BCSCrel2	1	B_C	S_C	rel	2	crystal	554.81	0
29	0	1	2	BCSCrel3	1	B_C	S_C	rel	3	gene	590.68	0
29	0	1	2	BCSCrel4	1	B_C	S_C	rel	4	assist	483.04	0
29	0	1	2	BCSCrel5	1	B_C	S_C	rel	5	function	494.25	0
29	0	1	2	BCSCrel6	1	B_C	S_C	rel	6	base	472	0
29	0	1	2	BCSCrel7	1	B_C	S_C	rel	7	art	492.66	0
29	0	1	2	BCSCunr1	1	B_C	S_C	unr	1	repulse	678.51	0
29	0	1	2	BCSCunr2	1	B_C	S_C	unr	2	navigate	757.38	0
29	0	1	2	BCSCunr3	1	B_C	S_C	unr	3	penitent	749.57	0
29	0	1	2	BCSCunr4	1	B_C	S_C	unr	4	pass	694.74	0
29	0	1	2	BCSCunr5	1	B_C	S_C	unr	5	explode	641.13	0
29	0	1	2	BCSCunr6	1	B_C	S_C	unr	6	diverge	918.02	0
29	0	1	2	BCSCunr7	1	B_C	S_C	unr	7	preach	692.8	0
30	27	2	2	BNCSCrel1	2	B_NC	S_C	rel	1	appraise		0
30	27	2	2	BNCSCrel2	2	B_NC	S_C	rel	2	read	768.29	0
30	27	2	2	BNCSCrel3	2	B_NC	S_C	rel	3	dream	710.25	0
30	27	2	2	BNCSCrel4	2	B_NC	S_C	rel	4	leaf	750.32	0
30	27	2	2	BNCSCrel5	2	B_NC	S_C	rel	5	stop	582.84	0
30	27	2	2	BNCSCrel6	2	B_NC	S_C	rel	6	broker		0
30	27	2	2	BNCSCrel7	2	B_NC	S_C	rel	7	amuse		0
30	27	2	2	BNCSCunr1	2	B_NC	S_C	unr	1	play	630.45	0
30	27	2	2	BNCSCunr2	2	B_NC	S_C	unr	2	fake	762.18	0
30	27	2	2	BNCSCunr3	2	B_NC	S_C	unr	3	defeat	979.23	0
30	27	2	2	BNCSCunr4	2	B_NC	S_C	unr	4	ravish		1
30	27	2	2	BNCSCunr5	2	B_NC	S_C	unr	5	sell		1
30	27	2	2	BNCSCunr6	2	B_NC	S_C	unr	6	jump	812.34	0
30	27	2	2	BNCSCunr7	2	B_NC	S_C	unr	7	pack	688.7	0
30	27	2	2	BNCSNCrel1	2	B_NC	S_NC	rel	1	womanize	1025.73	0
30	27	2	2	BNCSNCrel2	2	B_NC	S_NC	rel	2	fever	757.64	0
30	27	2	2	BNCSNCrel3	2	B_NC	S_NC	rel	3	nourish		1
30	27	2	2	BNCSNCrel4	2	B_NC	S_NC	rel	4	milk	578.51	0
30	27	2	2	BNCSNCrel5	2	B_NC	S_NC	rel	5	grade	842.62	0
30	27	2	2	BNCSNCrel6	2	B_NC	S_NC	rel	6	attain	738.77	0
30	27	2	2	BNCSNCrel7	2	B_NC	S_NC	rel	7	settle		1
30	27	2	2	BNCSNCunr1	2	B_NC	S_NC	unr	1	state	664.3	0
30	27	2	2	BNCSNCunr2	2	B_NC	S_NC	unr	2	salute	755.5	0
30	27	2	2	BNCSNCunr3	2	B_NC	S_NC	unr	3	link	623.23	0
30	27	2	2	BNCSNCunr4	2	B_NC	S_NC	unr	4	blind	836.87	0
30	27	2	2	BNCSNCunr5	2	B_NC	S_NC	unr	5	thumb	1176.28	0
30	27	2	2	BNCSNCunr6	2	B_NC	S_NC	unr	6	engage	670.65	0
30	27	2	2	BNCSNCunr7	2	B_NC	S_NC	unr	7	ash		1
30	27	2	2	BCSNCrel1	1	B_C	S_NC	rel	1	Cruel		0
30	27	2	2	BCSNCrel2	1	B_C	S_NC	rel	2	dance	668.41	0
30	27	2	2	BCSNCrel3	1	B_C	S_NC	rel	3	relax	459.3	0
30	27	2	2	BCSNCrel4	1	B_C	S_NC	rel	4	observe	534.29	0
30	27	2	2	BCSNCrel5	1	B_C	S_NC	rel	5	simple	621.85	0
30	27	2	2	BCSNCrel6	1	B_C	S_NC	rel	6	Charm	778.53	0
30	27	2	2	BCSNCrel7	1	B_C	S_NC	rel	7	adapt	631.52	0
30	27	2	2	BCSNCunr1	1	B_C	S_NC	unr	1	accuse		0
30	27	2	2	BCSNCunr2	1	B_C	S_NC	unr	2	doctor	805.7	0
30	27	2	2	BCSNCunr3	1	B_C	S_NC	unr	3	Rare	795.43	0
30	27	2	2	BCSNCunr4	1	B_C	S_NC	unr	4	honor	691.45	0
30	27	2	2	BCSNCunr5	1	B_C	S_NC	unr	5	define	714.77	0
30	27	2	2	BCSNCunr6	1	B_C	S_NC	unr	6	salt	713.77	0
30	27	2	2	BCSNCunr7	1	B_C	S_NC	unr	7	obvious	682.35	0
30	27	2	2	BCSCrel1	1	B_C	S_C	rel	1	race	488.27	0
30	27	2	2	BCSCrel2	1	B_C	S_C	rel	2	crystal	613.82	0
30	27	2	2	BCSCrel3	1	B_C	S_C	rel	3	gene	624.3	0
30	27	2	2	BCSCrel4	1	B_C	S_C	rel	4	assist	755.92	0
30	27	2	2	BCSCrel5	1	B_C	S_C	rel	5	function	626.31	0
30	27	2	2	BCSCrel6	1	B_C	S_C	rel	6	base	566.09	0
30	27	2	2	BCSCrel7	1	B_C	S_C	rel	7	art	790.64	0
30	27	2	2	BCSCunr1	1	B_C	S_C	unr	1	repulse	780.23	0
30	27	2	2	BCSCunr2	1	B_C	S_C	unr	2	navigate	793.76	0
30	27	2	2	BCSCunr3	1	B_C	S_C	unr	3	penitent		0
30	27	2	2	BCSCunr4	1	B_C	S_C	unr	4	pass	616.26	0
30	27	2	2	BCSCunr5	1	B_C	S_C	unr	5	explode	565	0
30	27	2	2	BCSCunr6	1	B_C	S_C	unr	6	diverge	683.46	0
30	27	2	2	BCSCunr7	1	B_C	S_C	unr	7	preach		1
31		2	2	BNCSCrel1	2	B_NC	S_C	rel	1	appraise	782.6	0
31	0	2	2	BNCSCrel2	2	B_NC	S_C	rel	2	read	638.21	0
31	0	2	2	BNCSCrel3	2	B_NC	S_C	rel	3	dream	650.2	0
31	0	2	2	BNCSCrel4	2	B_NC	S_C	rel	4	leaf	725.44	0
31	0	2	2	BNCSCrel5	2	B_NC	S_C	rel	5	stop	537.22	0
31	0	2	2	BNCSCrel6	2	B_NC	S_C	rel	6	broker	646.99	0
31	0	2	2	BNCSCrel7	2	B_NC	S_C	rel	7	amuse	805.32	0
31	0	2	2	BNCSCunr1	2	B_NC	S_C	unr	1	play	689.92	0
31	0	2	2	BNCSCunr2	2	B_NC	S_C	unr	2	fake	792.31	0
31	0	2	2	BNCSCunr3	2	B_NC	S_C	unr	3	defeat	1053.23	0
31	0	2	2	BNCSCunr4	2	B_NC	S_C	unr	4	ravish		1
31	0	2	2	BNCSCunr5	2	B_NC	S_C	unr	5	sell		1
31	0	2	2	BNCSCunr6	2	B_NC	S_C	unr	6	jump	676.82	0
31	0	2	2	BNCSCunr7	2	B_NC	S_C	unr	7	pack	699.59	0
31	0	2	2	BNCSNCrel1	2	B_NC	S_NC	rel	1	womanize		1
31	0	2	2	BNCSNCrel2	2	B_NC	S_NC	rel	2	fever	826.08	0
31	0	2	2	BNCSNCrel3	2	B_NC	S_NC	rel	3	nourish	665.45	0
31	0	2	2	BNCSNCrel4	2	B_NC	S_NC	rel	4	milk	587.59	0
31	0	2	2	BNCSNCrel5	2	B_NC	S_NC	rel	5	grade	608.07	0
31	0	2	2	BNCSNCrel6	2	B_NC	S_NC	rel	6	attain	737.73	0
31	0	2	2	BNCSNCrel7	2	B_NC	S_NC	rel	7	settle	852.41	0
31	0	2	2	BNCSNCunr1	2	B_NC	S_NC	unr	1	state	696.51	0
31	0	2	2	BNCSNCunr2	2	B_NC	S_NC	unr	2	salute	574.78	0
31	0	2	2	BNCSNCunr3	2	B_NC	S_NC	unr	3	link	634.95	0
31	0	2	2	BNCSNCunr4	2	B_NC	S_NC	unr	4	blind	675.07	0
31	0	2	2	BNCSNCunr5	2	B_NC	S_NC	unr	5	thumb	789.89	0
31	0	2	2	BNCSNCunr6	2	B_NC	S_NC	unr	6	engage	890.59	0
31	0	2	2	BNCSNCunr7	2	B_NC	S_NC	unr	7	ash		1
31	0	2	2	BCSNCrel1	1	B_C	S_NC	rel	1	Cruel	646.97	0
31	0	2	2	BCSNCrel2	1	B_C	S_NC	rel	2	dance	588.28	0
31	0	2	2	BCSNCrel3	1	B_C	S_NC	rel	3	relax	677.53	0
31	0	2	2	BCSNCrel4	1	B_C	S_NC	rel	4	observe	596.86	0
31	0	2	2	BCSNCrel5	1	B_C	S_NC	rel	5	simple	613.76	0
31	0	2	2	BCSNCrel6	1	B_C	S_NC	rel	6	Charm	708.59	0
31	0	2	2	BCSNCrel7	1	B_C	S_NC	rel	7	adapt	829.19	0
31	0	2	2	BCSNCunr1	1	B_C	S_NC	unr	1	accuse	824.2	0
31	0	2	2	BCSNCunr2	1	B_C	S_NC	unr	2	doctor	833.28	0
31	0	2	2	BCSNCunr3	1	B_C	S_NC	unr	3	Rare	725.68	0
31	0	2	2	BCSNCunr4	1	B_C	S_NC	unr	4	honor	646.67	0
31	0	2	2	BCSNCunr5	1	B_C	S_NC	unr	5	define		0
31	0	2	2	BCSNCunr6	1	B_C	S_NC	unr	6	salt	711.1	0
31	0	2	2	BCSNCunr7	1	B_C	S_NC	unr	7	obvious	716.9	0
31	0	2	2	BCSCrel1	1	B_C	S_C	rel	1	race	575.59	0
31	0	2	2	BCSCrel2	1	B_C	S_C	rel	2	crystal	577.79	0
31	0	2	2	BCSCrel3	1	B_C	S_C	rel	3	gene	694.32	0
31	0	2	2	BCSCrel4	1	B_C	S_C	rel	4	assist	608.79	0
31	0	2	2	BCSCrel5	1	B_C	S_C	rel	5	function	653.76	0
31	0	2	2	BCSCrel6	1	B_C	S_C	rel	6	base	672.01	0
31	0	2	2	BCSCrel7	1	B_C	S_C	rel	7	art	622.15	0
31	0	2	2	BCSCunr1	1	B_C	S_C	unr	1	repulse	844.4	0
31	0	2	2	BCSCunr2	1	B_C	S_C	unr	2	navigate	1062.75	0
31	0	2	2	BCSCunr3	1	B_C	S_C	unr	3	penitent		0
31	0	2	2	BCSCunr4	1	B_C	S_C	unr	4	pass	693.83	0
31	0	2	2	BCSCunr5	1	B_C	S_C	unr	5	explode	610.65	0
31	0	2	2	BCSCunr6	1	B_C	S_C	unr	6	diverge	876.23	0
31	0	2	2	BCSCunr7	1	B_C	S_C	unr	7	preach	864.34	0
32	26	2	2	BNCSCrel1	2	B_NC	S_C	rel	1	appraise		1
32	26	2	2	BNCSCrel2	2	B_NC	S_C	rel	2	read	526.78	0
32	26	2	2	BNCSCrel3	2	B_NC	S_C	rel	3	dream	549.77	0
32	26	2	2	BNCSCrel4	2	B_NC	S_C	rel	4	leaf	964.46	0
32	26	2	2	BNCSCrel5	2	B_NC	S_C	rel	5	stop	653.58	0
32	26	2	2	BNCSCrel6	2	B_NC	S_C	rel	6	broker		1
32	26	2	2	BNCSCrel7	2	B_NC	S_C	rel	7	amuse	773.35	0
32	26	2	2	BNCSCunr1	2	B_NC	S_C	unr	1	play	849.11	0
32	26	2	2	BNCSCunr2	2	B_NC	S_C	unr	2	fake		0
32	26	2	2	BNCSCunr3	2	B_NC	S_C	unr	3	defeat		0
32	26	2	2	BNCSCunr4	2	B_NC	S_C	unr	4	ravish		0
32	26	2	2	BNCSCunr5	2	B_NC	S_C	unr	5	sell		0
32	26	2	2	BNCSCunr6	2	B_NC	S_C	unr	6	jump	692.61	0
32	26	2	2	BNCSCunr7	2	B_NC	S_C	unr	7	pack	727.89	0
32	26	2	2	BNCSNCrel1	2	B_NC	S_NC	rel	1	womanize		0
32	26	2	2	BNCSNCrel2	2	B_NC	S_NC	rel	2	fever	900.88	0
32	26	2	2	BNCSNCrel3	2	B_NC	S_NC	rel	3	nourish		0
32	26	2	2	BNCSNCrel4	2	B_NC	S_NC	rel	4	milk	882.82	0
32	26	2	2	BNCSNCrel5	2	B_NC	S_NC	rel	5	grade	781.34	0
32	26	2	2	BNCSNCrel6	2	B_NC	S_NC	rel	6	attain		1
32	26	2	2	BNCSNCrel7	2	B_NC	S_NC	rel	7	settle	980.8	0
32	26	2	2	BNCSNCunr1	2	B_NC	S_NC	unr	1	state	625.87	0
32	26	2	2	BNCSNCunr2	2	B_NC	S_NC	unr	2	salute		1
32	26	2	2	BNCSNCunr3	2	B_NC	S_NC	unr	3	link	679.51	0
32	26	2	2	BNCSNCunr4	2	B_NC	S_NC	unr	4	blind	819.81	0
32	26	2	2	BNCSNCunr5	2	B_NC	S_NC	unr	5	thumb		0
32	26	2	2	BNCSNCunr6	2	B_NC	S_NC	unr	6	engage	1104.84	0
32	26	2	2	BNCSNCunr7	2	B_NC	S_NC	unr	7	ash		0
32	26	2	2	BCSNCrel1	1	B_C	S_NC	rel	1	Cruel	749.13	0
32	26	2	2	BCSNCrel2	1	B_C	S_NC	rel	2	dance	633.24	0
32	26	2	2	BCSNCrel3	1	B_C	S_NC	rel	3	relax	626.86	0
32	26	2	2	BCSNCrel4	1	B_C	S_NC	rel	4	observe	628.49	0
32	26	2	2	BCSNCrel5	1	B_C	S_NC	rel	5	simple	648.79	0
32	26	2	2	BCSNCrel6	1	B_C	S_NC	rel	6	Charm	781.13	0
32	26	2	2	BCSNCrel7	1	B_C	S_NC	rel	7	adapt	643.39	0
32	26	2	2	BCSNCunr1	1	B_C	S_NC	unr	1	accuse	661.94	0
32	26	2	2	BCSNCunr2	1	B_C	S_NC	unr	2	doctor	543.71	0
32	26	2	2	BCSNCunr3	1	B_C	S_NC	unr	3	Rare		0
32	26	2	2	BCSNCunr4	1	B_C	S_NC	unr	4	honor	796.36	0
32	26	2	2	BCSNCunr5	1	B_C	S_NC	unr	5	define	650.12	0
32	26	2	2	BCSNCunr6	1	B_C	S_NC	unr	6	salt	640.49	0
32	26	2	2	BCSNCunr7	1	B_C	S_NC	unr	7	obvious	559.66	0
32	26	2	2	BCSCrel1	1	B_C	S_C	rel	1	race	568.45	0
32	26	2	2	BCSCrel2	1	B_C	S_C	rel	2	crystal	584.02	0
32	26	2	2	BCSCrel3	1	B_C	S_C	rel	3	gene	811.21	0
32	26	2	2	BCSCrel4	1	B_C	S_C	rel	4	assist		0
32	26	2	2	BCSCrel5	1	B_C	S_C	rel	5	function	625.47	0
32	26	2	2	BCSCrel6	1	B_C	S_C	rel	6	base	808.08	0
32	26	2	2	BCSCrel7	1	B_C	S_C	rel	7	art	1057.4	0
32	26	2	2	BCSCunr1	1	B_C	S_C	unr	1	repulse	970.4	0
32	26	2	2	BCSCunr2	1	B_C	S_C	unr	2	navigate	951.04	0
32	26	2	2	BCSCunr3	1	B_C	S_C	unr	3	penitent	1090.98	0
32	26	2	2	BCSCunr4	1	B_C	S_C	unr	4	pass	699.45	0
32	26	2	2	BCSCunr5	1	B_C	S_C	unr	5	explode	666.98	0
32	26	2	2	BCSCunr6	1	B_C	S_C	unr	6	diverge	1009.87	0
32	26	2	2	BCSCunr7	1	B_C	S_C	unr	7	preach	762.59	0
33	31	1	2	BNCSCrel1	2	B_NC	S_C	rel	1	appraise	400.91	0
33	31	1	2	BNCSCrel2	2	B_NC	S_C	rel	2	read	513.32	0
33	31	1	2	BNCSCrel3	2	B_NC	S_C	rel	3	dream	420.08	0
33	31	1	2	BNCSCrel4	2	B_NC	S_C	rel	4	leaf	515.36	0
33	31	1	2	BNCSCrel5	2	B_NC	S_C	rel	5	stop	406.43	0
33	31	1	2	BNCSCrel6	2	B_NC	S_C	rel	6	broker	464.73	0
33	31	1	2	BNCSCrel7	2	B_NC	S_C	rel	7	amuse	434.5	0
33	31	1	2	BNCSCunr1	2	B_NC	S_C	unr	1	play	487.41	0
33	31	1	2	BNCSCunr2	2	B_NC	S_C	unr	2	fake		1
33	31	1	2	BNCSCunr3	2	B_NC	S_C	unr	3	defeat		1
33	31	1	2	BNCSCunr4	2	B_NC	S_C	unr	4	ravish	662.87	0
33	31	1	2	BNCSCunr5	2	B_NC	S_C	unr	5	sell	505.6	0
33	31	1	2	BNCSCunr6	2	B_NC	S_C	unr	6	jump	546.4	0
33	31	1	2	BNCSCunr7	2	B_NC	S_C	unr	7	pack	922.4	0
33	31	1	2	BNCSNCrel1	2	B_NC	S_NC	rel	1	womanize		1
33	31	1	2	BNCSNCrel2	2	B_NC	S_NC	rel	2	fever	407	0
33	31	1	2	BNCSNCrel3	2	B_NC	S_NC	rel	3	nourish	554.73	0
33	31	1	2	BNCSNCrel4	2	B_NC	S_NC	rel	4	milk	463.26	0
33	31	1	2	BNCSNCrel5	2	B_NC	S_NC	rel	5	grade	550	0
33	31	1	2	BNCSNCrel6	2	B_NC	S_NC	rel	6	attain		1
33	31	1	2	BNCSNCrel7	2	B_NC	S_NC	rel	7	settle	487.84	0
33	31	1	2	BNCSNCunr1	2	B_NC	S_NC	unr	1	state	493.29	0
33	31	1	2	BNCSNCunr2	2	B_NC	S_NC	unr	2	salute	469.92	0
33	31	1	2	BNCSNCunr3	2	B_NC	S_NC	unr	3	link	529.89	0
33	31	1	2	BNCSNCunr4	2	B_NC	S_NC	unr	4	blind	653.19	0
33	31	1	2	BNCSNCunr5	2	B_NC	S_NC	unr	5	thumb	585.82	0
33	31	1	2	BNCSNCunr6	2	B_NC	S_NC	unr	6	engage	431.85	0
33	31	1	2	BNCSNCunr7	2	B_NC	S_NC	unr	7	ash	859.71	0
33	31	1	2	BCSNCrel1	1	B_C	S_NC	rel	1	Cruel	491	0
33	31	1	2	BCSNCrel2	1	B_C	S_NC	rel	2	dance	367.01	0
33	31	1	2	BCSNCrel3	1	B_C	S_NC	rel	3	relax	490.95	0
33	31	1	2	BCSNCrel4	1	B_C	S_NC	rel	4	observe	431.34	0
33	31	1	2	BCSNCrel5	1	B_C	S_NC	rel	5	simple	373.67	0
33	31	1	2	BCSNCrel6	1	B_C	S_NC	rel	6	Charm	472.16	0
33	31	1	2	BCSNCrel7	1	B_C	S_NC	rel	7	adapt	456.11	0
33	31	1	2	BCSNCunr1	1	B_C	S_NC	unr	1	accuse	549.78	0
33	31	1	2	BCSNCunr2	1	B_C	S_NC	unr	2	doctor	392.65	0
33	31	1	2	BCSNCunr3	1	B_C	S_NC	unr	3	Rare	411.71	0
33	31	1	2	BCSNCunr4	1	B_C	S_NC	unr	4	honor	502.6	0
33	31	1	2	BCSNCunr5	1	B_C	S_NC	unr	5	define	391.28	0
33	31	1	2	BCSNCunr6	1	B_C	S_NC	unr	6	salt	450.05	0
33	31	1	2	BCSNCunr7	1	B_C	S_NC	unr	7	obvious	482.25	0
33	31	1	2	BCSCrel1	1	B_C	S_C	rel	1	race	370.94	0
33	31	1	2	BCSCrel2	1	B_C	S_C	rel	2	crystal	509.46	0
33	31	1	2	BCSCrel3	1	B_C	S_C	rel	3	gene	445.19	0
33	31	1	2	BCSCrel4	1	B_C	S_C	rel	4	assist		1
33	31	1	2	BCSCrel5	1	B_C	S_C	rel	5	function	534.45	0
33	31	1	2	BCSCrel6	1	B_C	S_C	rel	6	base	434.06	0
33	31	1	2	BCSCrel7	1	B_C	S_C	rel	7	art	518.75	0
33	31	1	2	BCSCunr1	1	B_C	S_C	unr	1	repulse	534.1	0
33	31	1	2	BCSCunr2	1	B_C	S_C	unr	2	navigate		1
33	31	1	2	BCSCunr3	1	B_C	S_C	unr	3	penitent		1
33	31	1	2	BCSCunr4	1	B_C	S_C	unr	4	pass	715.16	0
33	31	1	2	BCSCunr5	1	B_C	S_C	unr	5	explode	427.46	0
33	31	1	2	BCSCunr6	1	B_C	S_C	unr	6	diverge	577.69	0
33	31	1	2	BCSCunr7	1	B_C	S_C	unr	7	preach	530.2	0
EN01A	24	3	1	BNCSCrel1	2	B_NC	S_C	rel	1	play	1027.51	0
EN01A	24	3	1	BNCSCrel2	2	B_NC	S_C	rel	2	fake	640.07	0
EN01A	24	3	1	BNCSCrel3	2	B_NC	S_C	rel	3	defeat	814.01	0
EN01A	24	3	1	BNCSCrel4	2	B_NC	S_C	rel	4	ravish		1
EN01A	24	3	1	BNCSCrel5	2	B_NC	S_C	rel	5	sell	846.59	0
EN01A	24	3	1	BNCSCrel6	2	B_NC	S_C	rel	6	jump	789.97	0
EN01A	24	3	1	BNCSCrel7	2	B_NC	S_C	rel	7	pack	532.99	0
EN01A	24	3	1	BNCSCunr1	2	B_NC	S_C	unr	1	appraise	784.36	0
EN01A	24	3	1	BNCSCunr2	2	B_NC	S_C	unr	2	read	484.58	0
EN01A	24	3	1	BNCSCunr3	2	B_NC	S_C	unr	3	dream	553.98	0
EN01A	24	3	1	BNCSCunr4	2	B_NC	S_C	unr	4	leaf	782.43	0
EN01A	24	3	1	BNCSCunr5	2	B_NC	S_C	unr	5	stop	1052.48	0
EN01A	24	3	1	BNCSCunr6	2	B_NC	S_C	unr	6	broker	1072.47	0
EN01A	24	3	1	BNCSCunr7	2	B_NC	S_C	unr	7	amuse	666.37	0
EN01A	24	3	1	BNCSNCrel1	2	B_NC	S_NC	rel	1	state	976.11	0
EN01A	24	3	1	BNCSNCrel2	2	B_NC	S_NC	rel	2	salute		1
EN01A	24	3	1	BNCSNCrel3	2	B_NC	S_NC	rel	3	link	593.62	0
EN01A	24	3	1	BNCSNCrel4	2	B_NC	S_NC	rel	4	blind	534.42	0
EN01A	24	3	1	BNCSNCrel5	2	B_NC	S_NC	rel	5	thumb	749.43	0
EN01A	24	3	1	BNCSNCrel6	2	B_NC	S_NC	rel	6	engage	644.81	0
EN01A	24	3	1	BNCSNCrel7	2	B_NC	S_NC	rel	7	ash		0
EN01A	24	3	1	BNCSNCunr1	2	B_NC	S_NC	unr	1	womanize		1
EN01A	24	3	1	BNCSNCunr2	2	B_NC	S_NC	unr	2	fever	975.59	0
EN01A	24	3	1	BNCSNCunr3	2	B_NC	S_NC	unr	3	nourish	1374.25	0
EN01A	24	3	1	BNCSNCunr4	2	B_NC	S_NC	unr	4	milk	661.83	0
EN01A	24	3	1	BNCSNCunr5	2	B_NC	S_NC	unr	5	grade	604.53	0
EN01A	24	3	1	BNCSNCunr6	2	B_NC	S_NC	unr	6	attain	770.39	0
EN01A	24	3	1	BNCSNCunr7	2	B_NC	S_NC	unr	7	settle	775.83	0
EN01A	24	3	1	BCSNCrel1	1	B_C	S_NC	rel	1	accuse	797.84	0
EN01A	24	3	1	BCSNCrel2	1	B_C	S_NC	rel	2	doctor	636.24	0
EN01A	24	3	1	BCSNCrel3	1	B_C	S_NC	rel	3	Rare	705.52	0
EN01A	24	3	1	BCSNCrel4	1	B_C	S_NC	rel	4	honor	664.6	0
EN01A	24	3	1	BCSNCrel5	1	B_C	S_NC	rel	5	define	686.87	0
EN01A	24	3	1	BCSNCrel6	1	B_C	S_NC	rel	6	salt	603.27	0
EN01A	24	3	1	BCSNCrel7	1	B_C	S_NC	rel	7	obvious	1297.45	0
EN01A	24	3	1	BCSNCunr1	1	B_C	S_NC	unr	1	Cruel	1011.66	0
EN01A	24	3	1	BCSNCunr2	1	B_C	S_NC	unr	2	dance	591.93	0
EN01A	24	3	1	BCSNCunr3	1	B_C	S_NC	unr	3	relax	665.43	0
EN01A	24	3	1	BCSNCunr4	1	B_C	S_NC	unr	4	observe	778.77	0
EN01A	24	3	1	BCSNCunr5	1	B_C	S_NC	unr	5	simple		0
EN01A	24	3	1	BCSNCunr6	1	B_C	S_NC	unr	6	Charm	951.75	0
EN01A	24	3	1	BCSNCunr7	1	B_C	S_NC	unr	7	adapt	808.69	0
EN01A	24	3	1	BCSCrel1	1	B_C	S_C	rel	1	repulse	1312.65	0
EN01A	24	3	1	BCSCrel2	1	B_C	S_C	rel	2	navigate	1446.14	0
EN01A	24	3	1	BCSCrel3	1	B_C	S_C	rel	3	penitent		1
EN01A	24	3	1	BCSCrel4	1	B_C	S_C	rel	4	pass	515.89	0
EN01A	24	3	1	BCSCrel5	1	B_C	S_C	rel	5	explode	1160.03	0
EN01A	24	3	1	BCSCrel6	1	B_C	S_C	rel	6	diverge	634.65	0
EN01A	24	3	1	BCSCrel7	1	B_C	S_C	rel	7	preach	716.75	0
EN01A	24	3	1	BCSCunr1	1	B_C	S_C	unr	1	race	551.48	0
EN01A	24	3	1	BCSCunr2	1	B_C	S_C	unr	2	crystal		0
EN01A	24	3	1	BCSCunr3	1	B_C	S_C	unr	3	gene	1100.44	0
EN01A	24	3	1	BCSCunr4	1	B_C	S_C	unr	4	assist	1055.4	0
EN01A	24	3	1	BCSCunr5	1	B_C	S_C	unr	5	function	626.29	0
EN01A	24	3	1	BCSCunr6	1	B_C	S_C	unr	6	base	641.12	0
EN01A	24	3	1	BCSCunr7	1	B_C	S_C	unr	7	art	653.75	0
EN03A	24	3	1	BNCSCrel1	2	B_NC	S_C	rel	1	play	669.64	0
EN03A	24	3	1	BNCSCrel2	2	B_NC	S_C	rel	2	fake	536.1	0
EN03A	24	3	1	BNCSCrel3	2	B_NC	S_C	rel	3	defeat	638.11	0
EN03A	24	3	1	BNCSCrel4	2	B_NC	S_C	rel	4	ravish	1030.59	0
EN03A	24	3	1	BNCSCrel5	2	B_NC	S_C	rel	5	sell	774.86	0
EN03A	24	3	1	BNCSCrel6	2	B_NC	S_C	rel	6	jump	555.69	0
EN03A	24	3	1	BNCSCrel7	2	B_NC	S_C	rel	7	pack	562.73	0
EN03A	24	3	1	BNCSCunr1	2	B_NC	S_C	unr	1	appraise	634.08	0
EN03A	24	3	1	BNCSCunr2	2	B_NC	S_C	unr	2	read	748.94	0
EN03A	24	3	1	BNCSCunr3	2	B_NC	S_C	unr	3	dream	768.43	0
EN03A	24	3	1	BNCSCunr4	2	B_NC	S_C	unr	4	leaf	632.8	0
EN03A	24	3	1	BNCSCunr5	2	B_NC	S_C	unr	5	stop	706.59	0
EN03A	24	3	1	BNCSCunr6	2	B_NC	S_C	unr	6	broker	1163.68	0
EN03A	24	3	1	BNCSCunr7	2	B_NC	S_C	unr	7	amuse	719.96	0
EN03A	24	3	1	BNCSNCrel1	2	B_NC	S_NC	rel	1	state	862.49	0
EN03A	24	3	1	BNCSNCrel2	2	B_NC	S_NC	rel	2	salute	696.48	0
EN03A	24	3	1	BNCSNCrel3	2	B_NC	S_NC	rel	3	link	745.18	0
EN03A	24	3	1	BNCSNCrel4	2	B_NC	S_NC	rel	4	blind	639.91	0
EN03A	24	3	1	BNCSNCrel5	2	B_NC	S_NC	rel	5	thumb	681.74	0
EN03A	24	3	1	BNCSNCrel6	2	B_NC	S_NC	rel	6	engage	763.1	0
EN03A	24	3	1	BNCSNCrel7	2	B_NC	S_NC	rel	7	ash	618.06	0
EN03A	24	3	1	BNCSNCunr1	2	B_NC	S_NC	unr	1	womanize	710.62	0
EN03A	24	3	1	BNCSNCunr2	2	B_NC	S_NC	unr	2	fever	953	0
EN03A	24	3	1	BNCSNCunr3	2	B_NC	S_NC	unr	3	nourish	855.69	0
EN03A	24	3	1	BNCSNCunr4	2	B_NC	S_NC	unr	4	milk	646.46	0
EN03A	24	3	1	BNCSNCunr5	2	B_NC	S_NC	unr	5	grade	951.1	0
EN03A	24	3	1	BNCSNCunr6	2	B_NC	S_NC	unr	6	attain		1
EN03A	24	3	1	BNCSNCunr7	2	B_NC	S_NC	unr	7	settle	1181.5	0
EN03A	24	3	1	BCSNCrel1	1	B_C	S_NC	rel	1	accuse	898.98	0
EN03A	24	3	1	BCSNCrel2	1	B_C	S_NC	rel	2	doctor	618.86	0
EN03A	24	3	1	BCSNCrel3	1	B_C	S_NC	rel	3	Rare	817.05	0
EN03A	24	3	1	BCSNCrel4	1	B_C	S_NC	rel	4	honor	775.53	0
EN03A	24	3	1	BCSNCrel5	1	B_C	S_NC	rel	5	define	1006.75	0
EN03A	24	3	1	BCSNCrel6	1	B_C	S_NC	rel	6	salt	749.76	0
EN03A	24	3	1	BCSNCrel7	1	B_C	S_NC	rel	7	obvious	713.24	0
EN03A	24	3	1	BCSNCunr1	1	B_C	S_NC	unr	1	Cruel	609.28	0
EN03A	24	3	1	BCSNCunr2	1	B_C	S_NC	unr	2	dance	686.71	0
EN03A	24	3	1	BCSNCunr3	1	B_C	S_NC	unr	3	relax	829.96	0
EN03A	24	3	1	BCSNCunr4	1	B_C	S_NC	unr	4	observe	895.24	0
[truncated: 801 more rows]
